# Supplementary material for: The vertical stratification of potential bridge vectors of mosquito-borne viruses in a central Amazonian forest bordering Manaus, Brazil
Source: Sci Rep. 2020 Oct 26;10:18254. doi: 10.1038/s41598-020-75178-3 (PMC7589505; doi:10.1038/s41598-020-75178-3)
Supplement: Supplementary file 1 — Supplementary Information 1. [file 41598_2020_75178_MOESM1_ESM.xlsx]

## Sheet: Ducke Tree Traps (DTT)
Location	Season	Month	Coll_method	Site_named	Site_manuscript	Site_ID	Tree_ID	Sample_ID	Trap_height_meters	Start_date	Start_time	End_date	End_time	Duration_mins	Total_rain	7d_rain_1wk_lag	7d_rain_2wk_lag	7d_rain_3wk_lag	7d_rain_4wk_lag	Early_rain	Late_rain	Daytime_rain	ibutton_ID	Min_temp	Max_temp	Mean_temp	Daytime_mean_temp	Temp_range	Min_humidity	Max_humidity	Mean_humidity	Daytime_mean_humidity	Humidity_range	Tot_mos	Aedeomyia	Aedes	Anopheles	Coquillettidia	Culex	Haemagogus	Limatus	Mansonia	Orthopodomyia	Psorophora	Sabethes	Toxorhynchites	Trichoprosopon	Wyeomyia	Aedeomyia Y/N
Ducke	Wet	January	BG-Sentinel	Chuva	A	D-501-4	T3	D-T3-1-10	10	2019-01-24	10:15:00	2019-01-25	08:58:00	1363	1.8	95.6	80.8	18.8	.	0.2	1.8	2	4BD2CC	23.1	29.6	25.288	26.5	6.5	76.6	100	95.322	90.6	23.4	4	0	0	0	0	0	1	0	0	0	3	0	0	0	0	N
Ducke	Wet	January	BG-Sentinel	Chuva	A	D-501-4	T5	D-T5-1-10	10	2019-01-24	09:45:00	2019-01-25	09:04:00	1399	2	95.6	80.8	18.8	.	0.2	1.8	2	D5D41	23.1	29.1	24.993	26.3	6	75.8	100	94.287	89.3	24.2	9	0	0	0	0	0	0	0	0	0	4	4	0	0	1	N
Ducke	Wet	January	BG-Sentinel	Chuva	A	D-501-4	T3	D-T3-2-10	10	2019-01-29	10:11:00	2019-01-30	11:24:00	1513	14.6	40.2	66	81.4	35.2	0	9	9	D5D41	22.6	29.1	24.29	25.1	6.5	81.8	100	98.746	97.8	18.2	0	0	0	0	0	0	0	0	0	0	0	0	0	0	0	N
Ducke	Wet	January	BG-Sentinel	Chuva	A	D-501-4	T5	D-T5-2-10	10	2019-01-29	09:17:00	2019-01-30	11:42:00	1585	14.6	40.2	66	81.4	35.2	0	9	9	B2841	22.6	29.6	24.75	25.7	7	79	100	98.001	96.5	21	0	0	0	0	0	0	0	0	0	0	0	0	0	0	0	N
Ducke	Wet	January	BG-Sentinel	Chuva	A	D-501-4	T6	D-T6-1-15	15	2019-01-29	11:39:00	2019-01-30	11:30:00	1431	14.6	40.2	66	81.4	35.2	0	9	9	502CDA	23.1	29.6	24.87	25.9	6.5	90.5	100	98.135	96.4	9.5	0	0	0	0	0	0	0	0	0	0	0	0	0	0	0	N
Ducke	Wet	January	BG-Sentinel	Chuva	A	D-501-4	T7	D-T7-1-15	15	2019-01-29	15:00:00	2019-01-30	11:38:00	1238	14.6	40.2	66	81.4	35.2	0	9	9	502CC7	22.1	32.6	23.98	24.9	10.5	91.6	100	99.843	98.9	8.4	0	0	0	0	0	0	0	0	0	0	0	0	0	0	0	N
Ducke	Wet	February	BG-Sentinel	Chuva	A	D-501-4	T3	D-T3-3-10	10	2019-02-11	08:41:00	2019-02-12	08:37:00	1436	39.6	100.2	22.6	73.2	43.2	0.2	0.4	0.6	5016A3	22.6	28.6	24.329	25	6	78.3	100	98.55	97.2	21.7	0	0	0	0	0	0	0	0	0	0	0	0	0	0	0	N
Ducke	Wet	February	BG-Sentinel	Chuva	A	D-501-4	T5	D-T5-3-10	10	2019-02-11	09:07:00	2019-02-12	08:49:00	1422	39.6	100.2	22.6	73.2	43.2	0.2	0.4	0.6	5D441	22.1	28.1	23.972	24.7	6	78.5	100	98.478	97	21.5	3	0	0	0	0	1	1	0	0	0	1	0	0	0	0	N
Ducke	Wet	February	BG-Sentinel	Chuva	A	D-501-4	T6	D-T6-2-15	15	2019-02-11	09:22:00	2019-02-12	08:53:00	1411	39.6	100.2	22.6	73.2	43.2	0.2	0.4	0.6	.	.	.	.	.	.	.	.	.	.	.	1	0	0	0	0	1	0	0	0	0	0	0	0	0	0	N
Ducke	Wet	February	BG-Sentinel	Chuva	A	D-501-4	T7	D-T7-2-15	15	2019-02-11	09:31:00	2019-02-12	08:59:00	1408	39.6	100.2	22.6	73.2	43.2	0.2	0.4	0.6	5016CC	22.6	29.1	24.217	24.9	6.5	77.7	100	99.193	98.4	22.3	0	0	0	0	0	0	0	0	0	0	0	0	0	0	0	N
Ducke	Wet	February	BG-Sentinel	Chuva	A	D-501-4	T8	D-T8-1-5	5	2019-02-11	08:55:00	2019-02-12	08:42:00	1427	39.6	100.2	22.6	73.2	43.2	0.2	0.4	0.6	13641	22.6	26.6	24.172	24.7	4	91.1	100	99.795	99.6	8.9	0	0	0	0	0	0	0	0	0	0	0	0	0	0	0	N
Ducke	Wet	February	BG-Sentinel	Chuva	A	D-501-4	T3	D-T3-1-0	0	2019-02-14	09:34:00	2019-02-15	09:25:00	1431	4.6	212	15.8	25.2	95.6	1.4	3	4.4	.	.	.	.	.	.	.	.	.	.	.	3	0	0	0	0	1	0	0	0	0	2	0	0	0	0	N
Ducke	Wet	February	BG-Sentinel	Chuva	A	D-501-4	T3	D-T3-1-5	5	2019-02-14	08:57:00	2019-02-15	08:52:00	1435	4.6	212	15.8	25.2	95.6	1.4	3	4.4	5016A3	22.6	29.1	24.422	25	6.5	95.6	100	99.643	99.3	4.4	1	0	0	0	0	1	0	0	0	0	0	0	0	0	0	N
Ducke	Wet	February	BG-Sentinel	Chuva	A	D-501-4	T5	D-T5-1-5	5	2019-02-14	09:10:00	2019-02-15	09:01:00	1431	4.6	212	15.8	25.2	95.6	1.4	3	4.4	5D441	22.6	27.1	24.141	25.6	4.5	83.9	100	97.318	95.3	16.1	3	0	0	0	0	2	0	0	0	1	0	0	0	0	0	N
Ducke	Wet	February	BG-Sentinel	Chuva	A	D-501-4	T6	D-T6-3-15	15	2019-02-14	09:19:00	2019-02-15	09:11:00	1432	4.6	212	15.8	25.2	95.6	1.4	3	4.4	.	.	.	.	.	.	.	.	.	.	.	0	0	0	0	0	0	0	0	0	0	0	0	0	0	0	N
Ducke	Wet	February	BG-Sentinel	Chuva	A	D-501-4	T7	D-T7-3-15	15	2019-02-14	09:22:00	2019-02-15	09:16:00	1434	4.6	212	15.8	25.2	95.6	1.4	3	4.4	5016CC	22.6	29.1	24.4229	25	6.5	95.6	100	99.643	99.4	4.4	2	0	0	0	0	0	1	0	0	0	0	1	0	0	0	N
Ducke	Wet	February	BG-Sentinel	Chuva	A	D-501-4	T8	D-T8-1-0	0	2019-02-14	09:36:00	2019-02-15	09:23:00	1427	4.6	212	15.8	25.2	95.6	1.4	3	4.4	.	.	.	.	.	.	.	.	.	.	.	5	0	0	0	0	0	1	0	0	0	3	1	0	0	0	N
Ducke	Wet	February	BG-Sentinel	Chuva	A	D-501-4	T8	D-T8-2-5	5	2019-02-14	09:03:00	2019-02-15	08:55:00	1432	4.6	212	15.8	25.2	95.6	1.4	3	4.4	13641	22.6	27.1	24.259	24.7	4.5	88.6	100	99.323	98.7	11.4	2	0	0	0	0	0	0	0	0	1	1	0	0	0	0	N
Ducke	Wet	February	BG-Sentinel	Chuva	A	D-501-4	T3	D-T3-2-0	0	2019-02-18	10:53:00	2019-02-19	10:02:00	1389	6.4	125	100.2	22.6	73.2	0	0	0	4BDA34	23.6	27.1	24.855	25.6	3.5	87.3	100	98.234	96.7	12.7	0	0	0	0	0	0	0	0	0	0	0	0	0	0	0	N
Ducke	Wet	February	BG-Sentinel	Chuva	A	D-501-4	T3	D-T3-2-5	5	2019-02-18	10:15:00	2019-02-19	09:43:00	1408	6.4	125	100.2	22.6	73.2	0	0	0	.	.	.	.	.	.	.	.	.	.	.	0	0	0	0	0	0	0	0	0	0	0	0	0	0	0	N
Ducke	Wet	February	BG-Sentinel	Chuva	A	D-501-4	T5	D-T5-2-5	5	2019-02-18	10:29:00	2019-02-19	09:49:00	1400	6.4	125	100.2	22.6	73.2	0	0	0	B2841	23.6	28.6	25.387	26.6	5	77.8	100	95.136	90.6	22.2	3	0	0	0	0	0	3	0	0	0	0	0	0	0	0	N
Ducke	Wet	February	BG-Sentinel	Chuva	A	D-501-4	T6	D-T6-1-10	10	2019-02-18	10:40:00	2019-02-19	09:53:00	1393	6.4	125	100.2	22.6	73.2	0	0	0	.	.	.	.	.	.	.	.	.	.	.	2	0	0	0	0	0	1	0	0	0	0	1	0	0	0	N
Ducke	Wet	February	BG-Sentinel	Chuva	A	D-501-4	T7	D-T7-1-10	10	2019-02-18	10:34:00	2019-02-19	09:56:00	1402	6.4	125	100.2	22.6	73.2	0	0	0	4FB41	23.5	30.5	25.586	27.1	7	68.3	100	93.226	86.5	31.7	0	0	0	0	0	0	0	0	0	0	0	0	0	0	0	N
Ducke	Wet	February	BG-Sentinel	Chuva	A	D-501-4	T8	D-T8-2-0	0	2019-02-18	10:55:00	2019-02-19	10:04:00	1389	6.4	125	100.2	22.6	73.2	0	0	0	4BD1DB	23.6	27.6	25.11	26	4	87.8	100	97.831	95.9	12.2	0	0	0	0	0	0	0	0	0	0	0	0	0	0	0	N
Ducke	Wet	February	BG-Sentinel	Chuva	A	D-501-4	T8	D-T8-3-5	5	2019-02-18	10:20:00	2019-02-19	09:45:00	1405	6.4	125	100.2	22.6	73.2	0	0	0	D5D41	23.1	28.6	25.28	26.5	5.5	78.5	100	95.602	91.5	21.5	1	0	0	0	0	0	1	0	0	0	0	0	0	0	0	N
Ducke	Wet	February	BG-Sentinel	Chuva	A	D-501-4	T3	D-T3-3-0	0	2019-02-21	08:39:00	2019-02-22	09:52:00	1513	6	46.2	212	15.8	25.2	0	5	5	502CDA	23.1	26.1	24.12	24.4	3	99.4	100	99.988	99.9	0.6	0	0	0	0	0	0	0	0	0	0	0	0	0	0	0	N
Ducke	Wet	February	BG-Sentinel	Chuva	A	D-501-4	T3	D-T3-3-5	5	2019-02-21	08:47:00	2019-02-22	08:53:00	1446	6	46.2	212	15.8	25.2	0	5	5	.	.	.	.	.	.	.	.	.	.	.	0	0	0	0	0	0	0	0	0	0	0	0	0	0	0	N
Ducke	Wet	February	BG-Sentinel	Chuva	A	D-501-4	T5	D-T5-3-5	5	2019-02-21	09:10:00	2019-02-22	09:10:00	1440	6	46.2	212	15.8	25.2	0	5	5	B2841	22.1	26.1	23.514	23.8	4	95.6	98.5	96.902	97.2	2.9	0	0	0	0	0	0	0	0	0	0	0	0	0	0	0	N
Ducke	Wet	February	BG-Sentinel	Chuva	A	D-501-4	T6	D-T6-2-10	10	2019-02-21	09:25:00	2019-02-22	09:14:00	1429	6	46.2	212	15.8	25.2	0	5	5	3C941	22.6	26.6	23.995	24.3	4	99.6	100	99.987	99.9	0.4	1	0	0	0	0	0	1	0	0	0	0	0	0	0	0	N
Ducke	Wet	February	BG-Sentinel	Chuva	A	D-501-4	T7	D-T7-2-10	10	2019-02-21	09:15:00	2019-02-22	09:27:00	1452	6	46.2	212	15.8	25.2	0	5	5	4FB41	22	26	23.489	23.8	4	100	100	100	100	0	0	0	0	0	0	0	0	0	0	0	0	0	0	0	0	N
Ducke	Wet	February	BG-Sentinel	Chuva	A	D-501-4	T8	D-T8-1-15	15	2019-02-21	08:58:00	2019-02-22	09:00:00	1442	6	46.2	212	15.8	25.2	0	5	5	D5D41	22.1	26.1	23.467	23.9	4	100	100	100	100	0	1	0	0	0	0	1	0	0	0	0	0	0	0	0	0	N
Ducke	Wet	February	BG-Sentinel	Chuva	A	D-501-4	T8	D-T8-3-0	0	2019-02-21	08:54:00	2019-02-22	09:34:00	1480	6	46.2	212	15.8	25.2	0	5	5	5016CC	22.6	26.6	23.8	24.2	4	99.3	100	99.986	99.9	0.7	0	0	0	0	0	0	0	0	0	0	0	0	0	0	0	N
Ducke	Wet	February	BG-Sentinel	Chuva	A	D-501-4	T3	D-T3-1-15	15	2019-02-25	09:37:00	2019-02-26	08:30:00	1373	2.8	90.4	125	100.2	22.6	0	0	0	4BDA34	22.6	30.1	25.176	27.3	7.5	64.8	100	89.302	79.7	35.2	14	0	0	0	0	1	3	0	0	0	8	1	0	0	1	N
Ducke	Wet	February	BG-Sentinel	Chuva	A	D-501-4	T5	D-T5-1-0	0	2019-02-25	10:07:00	2019-02-26	08:42:00	1355	2.8	90.4	125	100.2	22.6	0	0	0	D5D41	23.6	27.1	24.877	25.9	3.5	95.9	100	99.182	98.4	4.1	13	0	0	0	0	0	0	0	0	0	11	0	0	1	1	N
Ducke	Wet	February	BG-Sentinel	Chuva	A	D-501-4	T5	D-T5-1-15	15	2019-02-25	10:05:00	2019-02-26	08:39:00	1354	2.8	90.4	125	100.2	22.6	0	0	0	3C941	23.6	31.1	25.944	28.2	7.5	65.6	100	89.904	79.9	34.4	10	0	0	0	0	0	4	0	0	0	5	1	0	0	0	N
Ducke	Wet	February	BG-Sentinel	Chuva	A	D-501-4	T6	D-T6-3-10	10	2019-02-25	10:15:00	2019-02-26	08:53:00	1358	2.8	90.4	125	100.2	22.6	0	0	0	4FB41	23	30	25.488	27.5	7	66.4	100	90.926	81.9	33.6	6	0	0	0	0	0	4	0	0	0	1	1	0	0	0	N
Ducke	Wet	February	BG-Sentinel	Chuva	A	D-501-4	T7	D-T7-1-0	0	2019-02-25	10:23:00	2019-02-26	09:02:00	1359	2.8	90.4	125	100.2	22.6	0	0	0	4BD1DB	23.6	29.6	25.023	26.2	6	84.9	100	97.002	94.3	15.1	6	0	0	0	0	0	0	0	0	0	3	0	0	0	3	N
Ducke	Wet	February	BG-Sentinel	Chuva	A	D-501-4	T7	D-T7-3-10	10	2019-02-25	10:20:00	2019-02-26	08:59:00	1359	2.8	90.4	125	100.2	22.6	0	0	0	B2841	23.1	30.6	25.621	27.8	7.5	65	100	90.293	81.5	35	0	0	0	0	0	0	0	0	0	0	0	0	0	0	0	N
Ducke	Wet	February	BG-Sentinel	Chuva	A	D-501-4	T8	D-T8-2-15	15	2019-02-25	09:45:00	2019-02-26	08:34:00	1369	2.8	90.4	125	100.2	22.6	0	0	0	33441	23.2	30.7	25.471	27.7	7.5	65.2	100	90.034	80.4	34.8	3	0	0	0	0	1	0	0	0	0	1	1	0	0	0	N
Ducke	Wet	March	BG-Sentinel	Chuva	A	D-501-4	T3	D-T3-2-15	15	2019-02-28	09:10:00	2019-03-01	08:32:00	1402	22.6	59.4	46.2	212	15.8	0	0	0	13641	21.6	29.1	23.887	25.2	7.5	71.5	100	95.212	91	28.5	2	0	0	0	0	2	0	0	0	0	0	0	0	0	0	N
Ducke	Wet	March	BG-Sentinel	Chuva	A	D-501-4	T5	D-T5-2-0	0	2019-02-28	09:25:00	2019-03-01	08:41:00	1396	22.6	59.4	46.2	212	15.8	0	0	0	B2841	22.1	27.1	23.865	24.8	5	89.3	100	98.085	96.3	10.7	2	0	0	0	0	1	1	0	0	0	0	0	0	0	0	N
Ducke	Wet	March	BG-Sentinel	Chuva	A	D-501-4	T5	D-T5-2-15	15	2019-02-28	09:20:00	2019-03-01	08:39:00	1399	22.6	59.4	46.2	212	15.8	0	0	0	33441	21.7	29.7	23.987	25.5	8	68.7	100	94.391	89	31.3	0	0	0	0	0	0	0	0	0	0	0	0	0	0	0	N
Ducke	Wet	March	BG-Sentinel	Chuva	A	D-501-4	T6	D-T6-1-0	0	2019-02-28	09:35:00	2019-03-01	08:49:00	1394	22.6	59.4	46.2	212	15.8	0	0	0	4BD1DB	22.1	27.6	23.926	24.9	5.5	90.4	100	98.669	97.3	9.6	0	0	0	0	0	0	0	0	0	0	0	0	0	0	0	N
Ducke	Wet	March	BG-Sentinel	Chuva	A	D-501-4	T6	D-T6-1-5	5	2019-02-28	09:30:00	2019-03-01	08:51:00	1401	22.6	59.4	46.2	212	15.8	0	0	0	3C941	22.1	29.6	24.376	25.8	7.5	71.7	100	95.206	90.6	28.3	1	0	0	0	0	0	0	0	0	0	0	1	0	0	0	N
Ducke	Wet	March	BG-Sentinel	Chuva	A	D-501-4	T7	D-T7-1-5	5	2019-02-28	09:42:00	2019-03-01	08:53:00	1391	22.6	59.4	46.2	212	15.8	0	0	0	5D441	21.6	28.6	23.513	24.7	7	74.6	100	95.93	91.9	25.4	4	0	0	0	0	0	1	0	0	0	0	1	0	0	2	N
Ducke	Wet	March	BG-Sentinel	Chuva	A	D-501-4	T7	D-T7-2-0	0	2019-02-28	09:44:00	2019-03-01	08:55:00	1391	22.6	59.4	46.2	212	15.8	0	0	0	4BDA34	21.6	27.1	23.426	24.4	5.5	84.6	100	97.386	94.8	15.4	0	0	0	0	0	0	0	0	0	0	0	0	0	0	0	N
Ducke	Wet	March	BG-Sentinel	Chuva	A	D-501-4	T8	D-T8-3-15	15	2019-02-28	09:14:00	2019-03-01	08:35:00	1401	22.6	59.4	46.2	212	15.8	0	0	0	D5D41	21.6	30.1	23.823	25.2	8.5	68.5	100	95.389	91	31.5	0	0	0	0	0	0	0	0	0	0	0	0	0	0	0	N
Ducke	Wet	March	BG-Sentinel	Sol	B	D-033	T11	D-T11-1-15	15	2019-03-07	09:59:00	2019-03-08	08:37:00	1358	0	27	59.4	46.2	212	0	0	0	.	.	.	.	.	.	.	.	.	.	.	17	0	0	0	0	2	0	0	0	0	13	2	0	0	0	N
Ducke	Wet	March	BG-Sentinel	Sol	B	D-033	T12	D-T12-1-15	15	2019-03-07	11:49:00	2019-03-08	08:45:00	1256	0	27	59.4	46.2	212	0	0	0	.	.	.	.	.	.	.	.	.	.	.	12	0	0	0	0	0	2	0	0	0	10	0	0	0	0	N
Ducke	Wet	March	BG-Sentinel	Sol	B	D-033	T13	D-T13-1-15	15	2019-03-07	13:31:00	2019-03-08	08:52:00	1161	0	27	59.4	46.2	212	0	0	0	.	.	.	.	.	.	.	.	.	.	.	21	0	0	0	0	0	1	0	0	0	20	0	0	0	0	N
Ducke	Wet	March	BG-Sentinel	Chuva	A	D-501-4	T3	D-T3-3-15	15	2019-03-07	08:53:00	2019-03-08	08:30:00	1417	0	27	59.4	46.2	212	0	0	0	33441	23.7	30.2	26.043	27.2	6.5	71.7	99.2	91.954	87.5	27.5	8	0	0	0	0	1	1	0	0	0	6	0	0	0	0	N
Ducke	Wet	March	BG-Sentinel	Chuva	A	D-501-4	T5	D-T5-3-0	0	2019-03-07	09:05:00	2019-03-08	08:39:00	1414	0	27	59.4	46.2	212	0	0	0	3C941	24.6	28.6	26.131	26.9	4	90.6	99.3	97.112	96.2	8.7	26	0	0	0	0	0	0	2	0	0	22	0	0	2	0	N
Ducke	Wet	March	BG-Sentinel	Chuva	A	D-501-4	T5	D-T5-3-15	15	2019-03-07	09:08:00	2019-03-08	08:37:00	1409	0	27	59.4	46.2	212	0	0	0	4BD1DB	24.1	30.6	26.089	27.3	6.5	71.2	97.3	91.129	86.6	26.1	6	0	0	0	0	0	1	0	0	0	5	0	0	0	0	N
Ducke	Wet	March	BG-Sentinel	Chuva	A	D-501-4	T6	D-T6-2-5	5	2019-03-07	09:18:00	2019-03-08	08:48:00	1410	0	27	59.4	46.2	212	0	0	0	D5D41	24.1	29.6	25.94	26.9	5.5	76.4	97.7	92.887	89.4	21.3	20	0	0	0	0	0	5	0	0	1	12	2	0	0	0	N
Ducke	Wet	March	BG-Sentinel	Chuva	A	D-501-4	T7	D-T7-2-5	5	2019-03-07	09:24:00	2019-03-08	08:52:00	1408	0	27	59.4	46.2	212	0	0	0	13641	24.1	30.1	26.004	27.2	6	76	100	94.406	89.5	24	1	0	0	0	0	0	0	0	0	0	1	0	0	0	0	N
Ducke	Wet	March	BG-Sentinel	Chuva	A	D-501-4	T7	D-T7-3-0	0	2019-03-07	09:27:00	2019-03-08	08:52:00	1405	0	27	59.4	46.2	212	0	0	0	5D441	24.1	28.6	25.472	26.2	4.5	89.2	99.5	97.14	95.7	10.3	28	0	0	0	0	0	1	0	0	0	27	0	0	0	0	N
Ducke	Wet	March	BG-Sentinel	Chuva	A	D-501-4	T8	D-T8-1-10	10	2019-03-07	08:56:00	2019-03-08	08:34:00	1418	0	27	59.4	46.2	212	0	0	0	B2841	24.1	30.6	26.193	27.5	6.5	71.9	98.7	91.285	86.6	26.8	6	0	0	0	0	1	0	0	0	0	4	1	0	0	0	N
Ducke	Wet	March	BG-Sentinel	Sol	B	D-033	T11	D-T11-1-0	0	2019-03-11	10:21:00	2019-03-12	09:51:00	1410	16.2	6.8	35.3	90.4	125	0	14	14	503658	22.5	27.5	23.585	23.9	5	92.1	100	99.776	99.6	7.9	0	0	0	0	0	0	0	0	0	0	0	0	0	0	0	N
Ducke	Wet	March	BG-Sentinel	Sol	B	D-033	T11	D-T11-2-15	15	2019-03-11	10:15:00	2019-03-12	09:53:00	1418	16.2	6.8	35.3	90.4	125	0	14	14	4FB41	22.5	28	23.478	23.8	5.5	83.5	100	99.644	99.3	16.5	0	0	0	0	0	0	0	0	0	0	0	0	0	0	0	N
Ducke	Wet	March	BG-Sentinel	Sol	B	D-033	T12	D-T12-2-15	15	2019-03-11	10:35:00	2019-03-12	10:04:00	1409	16.2	6.8	35.3	90.4	125	0	14	14	.	.	.	.	.	.	.	.	.	.	.	0	0	0	0	0	0	0	0	0	0	0	0	0	0	0	N
Ducke	Wet	March	BG-Sentinel	Sol	B	D-033	T13	D-T13-1-5	5	2019-03-11	10:29:00	2019-03-12	09:59:00	1410	16.2	6.8	35.3	90.4	125	0	14	14	.	.	.	.	.	.	.	.	.	.	.	8	0	0	0	0	3	2	0	0	0	3	0	0	0	0	N
Ducke	Wet	March	BG-Sentinel	Sol	B	D-033	T14	D-T14-1-10	10	2019-03-11	12:59:00	2019-03-12	10:09:00	1270	16.2	6.8	35.3	90.4	125	0	14	14	5016A3	18.6	25.6	23.448	23.7	7	100	100	100	100	0	0	0	0	0	0	0	0	0	0	0	0	0	0	0	0	N
Ducke	Wet	March	BG-Sentinel	Chuva	A	D-501-4	T6	D-T6-2-0	0	2019-03-11	10:30:00	2019-03-12	08:45:00	1335	16.2	6.8	35.3	90.4	125	0	14	14	3C941	23.1	27.1	24.188	24.3	4	94.5	100	99.7	99.4	5.5	0	0	0	0	0	0	0	0	0	0	0	0	0	0	0	N
Ducke	Wet	March	BG-Sentinel	Chuva	A	D-501-4	T6	D-T6-3-5	5	2019-03-11	10:25:00	2019-03-12	08:48:00	1343	16.2	6.8	35.3	90.4	125	0	14	14	4BD1DB	22.1	27.6	23.5	23.7	5.5	85.7	100	99.397	98.8	14.3	0	0	0	0	0	0	0	0	0	0	0	0	0	0	0	N
Ducke	Wet	March	BG-Sentinel	Chuva	A	D-501-4	T7	D-T7-3-5	5	2019-03-11	10:21:00	2019-03-12	08:42:00	1341	16.2	6.8	35.3	90.4	125	0	14	14	D5D41	22.1	27.1	23.388	23.6	5	86.9	100	99.515	99	13.1	0	0	0	0	0	0	0	0	0	0	0	0	0	0	0	N
Ducke	Wet	March	BG-Sentinel	Chuva	A	D-501-4	T8	D-T8-2-10	10	2019-03-11	10:16:00	2019-03-12	08:40:00	1344	16.2	6.8	35.3	90.4	125	0	14	14	B2841	22.6	28.1	23.577	23.9	5.5	82.6	100	99.275	98.6	17.4	0	0	0	0	0	0	0	0	0	0	0	0	0	0	0	N
Ducke	Wet	March	BG-Sentinel	Sol	B	D-033	T11	D-T11-2-0	0	2019-03-13	09:18:00	2019-03-14	08:33:00	1395	0	26.8	27.6	85.4	93.4	0	0	0	503658	24	27.5	25.085	25.9	3.5	97.9	100	99.778	99.6	2.1	6	0	0	0	0	0	0	0	0	0	5	0	0	0	1	N
Ducke	Wet	March	BG-Sentinel	Sol	B	D-033	T11	D-T11-3-15	15	2019-03-13	09:13:00	2019-03-14	08:31:00	1398	0	26.8	27.6	85.4	93.4	0	0	0	5016CC	23.6	28.6	25.2489	26.5	5	87.9	100	97.987	96.1	12.1	0	0	0	0	0	0	0	0	0	0	0	0	0	0	0	N
Ducke	Wet	March	BG-Sentinel	Sol	B	D-033	T12	D-T12-1-0	0	2019-03-13	09:40:00	2019-03-14	08:45:00	1385	0	26.8	27.6	85.4	93.4	0	0	0	5016A3	23.6	27.1	25.165	26	3.5	98.1	100	99.8	99.6	1.9	0	0	0	0	0	0	0	0	0	0	0	0	0	0	0	N
Ducke	Wet	March	BG-Sentinel	Sol	B	D-033	T12	D-T12-3-15	15	2019-03-13	09:35:00	2019-03-14	08:43:00	1388	0	26.8	27.6	85.4	93.4	0	0	0	501994	23.6	29.1	25.284	26.5	5.5	85.2	100	97.789	95.6	14.8	3	0	0	0	0	0	0	0	0	0	3	0	0	0	0	N
Ducke	Wet	March	BG-Sentinel	Sol	B	D-033	T13	D-T13-2-5	5	2019-03-13	09:25:00	2019-03-14	08:36:00	1391	0	26.8	27.6	85.4	93.4	0	0	0	.	.	.	.	.	.	.	.	.	.	.	0	0	0	0	0	0	0	0	0	0	0	0	0	0	0	N
Ducke	Wet	March	BG-Sentinel	Sol	B	D-033	T14	D-T14-2-10	10	2019-03-13	09:49:00	2019-03-14	08:51:00	1382	0	26.8	27.6	85.4	93.4	0	0	0	502CC7	23.6	28.1	25.002	26.2	4.5	89.7	100	98.008	96.1	10.3	2	0	0	0	0	0	0	0	0	0	2	0	0	0	0	N
Ducke	Wet	March	BG-Sentinel	Chuva	A	D-501-4	T6	D-T6-3-0	0	2019-03-13	09:09:00	2019-03-14	08:28:00	1399	0	26.8	27.6	85.4	93.4	0	0	0	4BD1DB	23.6	27.6	24.958	25.8	4	85.4	100	97.263	94.7	14.6	11	0	0	0	0	0	0	1	0	0	10	0	0	0	0	N
Ducke	Wet	March	BG-Sentinel	Chuva	A	D-501-4	T8	D-T8-3-10	10	2019-03-13	09:05:00	2019-03-14	08:32:00	1407	0	26.8	27.6	85.4	93.4	0	0	0	B2841	23.6	27.6	25.089	26.1	4	90.2	100	97.17	94.9	9.8	2	0	0	0	0	1	0	0	0	0	0	1	0	0	0	N
Ducke	Wet	March	BG-Sentinel	Sol	B	D-033	T13	D-T13-3-5	5	2019-03-18	09:18:00	2019-03-19	08:35:00	1397	0.2	60.8	6.8	35.3	90.4	0	0	0	D5D41	24.1	30.6	27.014	28.5	6.5	68	97.1	86.127	80.7	29.1	29	0	0	0	0	0	4	0	0	0	25	0	0	0	0	N
Ducke	Wet	March	BG-Sentinel	Sol	B	D-033	T14	D-T14-3-10	10	2019-03-18	09:14:00	2019-03-19	08:31:00	1397	0.2	60.8	6.8	35.3	90.4	0	0	0	3C941	24.6	33.1	28.002	29.9	8.5	61.1	96.3	82.304	75.2	35.2	17	0	0	0	0	0	3	0	0	0	12	2	0	0	0	N
Ducke	Wet	March	BG-Sentinel	Farofa	C	D-034	T21	D-T21-1-0	0	2019-03-18	10:27:00	2019-03-19	09:05:00	1358	0.2	60.8	6.8	35.3	90.4	0	0	0	4BD1DB	24.1	28.6	26.36	27.3	4.5	88	98.9	94.615	92.6	10.9	62	0	0	0	0	0	0	0	0	0	62	0	0	0	0	N
Ducke	Wet	March	BG-Sentinel	Farofa	C	D-034	T21	D-T21-1-10	10	2019-03-18	09:55:00	2019-03-19	09:00:00	1385	0.2	60.8	6.8	35.3	90.4	0	0	0	4BDA34	23.6	32.6	27.28	29.1	9	56.8	96.8	82.019	74.4	40	18	0	0	0	0	0	4	1	0	0	12	1	0	0	0	N
Ducke	Wet	March	BG-Sentinel	Farofa	C	D-034	T22	D-T22-1-0	0	2019-03-18	10:10:00	2019-03-19	09:19:00	1389	0.2	60.8	6.8	35.3	90.4	0	0	0	B2841	24.1	29.1	26.393	27.4	5	86.8	97.7	94.13	92.6	10.9	56	0	0	0	0	0	0	0	0	2	53	0	0	1	0	N
Ducke	Wet	March	BG-Sentinel	Farofa	C	D-034	T22	D-T22-1-5	5	2019-03-18	10:07:00	2019-03-19	09:17:00	1390	0.2	60.8	6.8	35.3	90.4	0	0	0	33491	23.7	31.7	27.178	28.9	8	60.6	99.2	85.676	78.2	38.6	0	0	0	0	0	0	0	0	0	0	0	0	0	0	0	N
Ducke	Wet	March	BG-Sentinel	Farofa	C	D-034	T23	D-T23-1-5	5	2019-03-18	10:19:00	2019-03-19	09:25:00	1386	0.2	60.8	6.8	35.3	90.4	0	0	0	4FB41	24	31.5	27.217	28.9	7.5	63.6	98.7	85.841	79.2	35.1	36	0	0	0	0	0	13	0	0	0	21	2	0	0	0	N
Ducke	Wet	March	BG-Sentinel	Farofa	C	D-034	T24	D-T24-1-15	15	2019-03-18	10:25:00	2019-03-19	09:32:00	1387	0.2	60.8	6.8	35.3	90.4	0	0	0	5D441	24.1	32.6	27.525	29.5	8.5	58.1	97.1	81.174	73.9	39	27	0	0	0	0	0	1	0	0	0	23	3	0	0	0	N
Ducke	Wet	March	BG-Sentinel	Sol	B	D-033	T11	D-T11-1-10	10	2019-03-21	09:16:00	2019-03-22	08:49:00	1413	39	49.4	26.6	27	59.4	0	1	1	5D441	23.1	32.1	24.77	25.9	9	70	100	96.472	93.1	30	0	0	0	0	0	0	0	0	0	0	0	0	0	0	0	N
Ducke	Wet	March	BG-Sentinel	Sol	B	D-033	T12	D-T12-1-5	5	2019-03-21	10:00:00	2019-03-22	09:11:00	1391	39	49.4	26.6	27	59.4	0	1	1	4BDA34	23.1	30.1	24.568	25.5	7	75.7	100	97.127	94.5	24.3	1	0	0	0	0	0	0	0	0	0	1	0	0	0	0	N
Ducke	Wet	March	BG-Sentinel	Sol	B	D-033	T13	D-T13-1-0	0	2019-03-21	09:30:00	2019-03-22	08:58:00	1408	39	49.4	26.6	27	59.4	0	1	1	D5D41	23.6	28.1	24.665	25.3	4.5	94.6	100	99.315	98.6	5.4	0	0	0	0	0	0	0	0	0	0	0	0	0	0	0	N
Ducke	Wet	March	BG-Sentinel	Sol	B	D-033	T13	D-T13-1-10	10	2019-03-21	09:25:00	2019-03-22	08:55:00	1410	39	49.4	26.6	27	59.4	0	1	1	33441	23.2	31.7	24.891	25.9	8.5	71.3	100	96.591	93.4	28.7	4	0	0	0	0	0	1	0	0	0	1	2	0	0	0	N
Ducke	Wet	March	BG-Sentinel	Sol	B	D-033	T14	D-T14-1-0	0	2019-03-21	09:42:00	2019-03-22	09:01:00	1399	39	49.4	26.6	27	59.4	0	1	1	4BD1DB	23.6	28.1	24.78	25.5	4.5	92.6	100	99.202	98.4	7.4	0	0	0	0	0	0	0	0	0	0	0	0	0	0	0	N
Ducke	Wet	March	BG-Sentinel	Farofa	C	D-034	T21	D-T21-1-15	15	2019-03-21	10:40:00	2019-03-22	09:38:00	1378	39	49.4	26.6	27	59.4	0	1	1	4FB41	23	31.5	24.793	25.7	8.5	73.1	100	97.508	95	26.9	0	0	0	0	0	0	0	0	0	0	0	0	0	0	0	N
Ducke	Wet	March	BG-Sentinel	Farofa	C	D-034	T22	D-T22-1-10	10	2019-03-21	10:43:00	2019-03-22	09:43:00	1380	39	49.4	26.6	27	59.4	0	1	1	B2841	23.1	30.6	24.77	25.8	7.5	76.4	100	97.397	94.3	23.6	1	0	0	0	0	1	0	0	0	0	0	0	0	0	0	N
Ducke	Wet	March	BG-Sentinel	Chuva	A	D-501-4	T3	D-T3-4-0	0	2019-03-25	09:47:00	2019-03-26	08:47:00	1380	64.8	68	60.8	6.8	35.4	22.4	42.2	64.6	4FB41	23.5	25.5	24.173	24.3	2	95	100	99.769	99.5	5	67	0	0	0	0	0	0	0	0	0	67	0	0	0	0	N
Ducke	Wet	March	BG-Sentinel	Chuva	A	D-501-4	T3	D-T3-4-10	10	2019-03-25	09:45:00	2019-03-26	08:50:00	1385	64.8	68	60.8	6.8	35.4	22.4	42.2	64.6	B2841	23.1	25.6	24.121	24.3	2.5	99.7	100	99.973	99.9	0.3	0	0	0	0	0	0	0	0	0	0	0	0	0	0	0	N
Ducke	Wet	March	BG-Sentinel	Chuva	A	D-501-4	T5	D-T5-4-5	5	2019-03-25	09:54:00	2019-03-26	08:56:00	1382	64.8	68	60.8	6.8	35.4	22.4	42.2	64.6	33441	23.2	25.7	24.091	24.3	2.5	96.2	100	99.823	99.7	3.8	59	0	0	0	0	1	0	0	0	0	58	0	0	0	0	N
Ducke	Wet	March	BG-Sentinel	Chuva	A	D-501-4	T6	D-T6-4-5	5	2019-03-25	10:00:00	2019-03-26	09:03:00	1383	64.6	68	60.8	6.8	35.4	22.4	42.2	64.6	4BD1DB	23.1	25.6	23.991	24.2	2.5	100	100	100	100	0	0	0	0	0	0	0	0	0	0	0	0	0	0	0	0	N
Ducke	Wet	March	BG-Sentinel	Chuva	A	D-501-4	T7	D-T7-4-15	15	2019-03-25	10:04:00	2019-03-26	09:07:00	1383	64.6	68	60.8	6.8	35.4	22.4	42.2	64.6	4BDA34	23.1	26.6	24.045	24.4	3.5	88.8	100	98.31	97.2	11.2	10	0	0	0	0	3	0	0	1	0	6	0	0	0	0	N
Ducke	Wet	March	BG-Sentinel	Sol	B	D-033	T11	D-T11-1-5	5	2019-03-28	09:10:00	2019-03-29	08:54:00	1424	0.2	123	49.4	26.6	27	0.2	0	0.2	4BD1DB	24.6	32.6	26.557	28.2	8	67.4	100	94.71	89.6	32.6	0	0	0	0	0	0	0	0	0	0	0	0	0	0	0	N
Ducke	Wet	March	BG-Sentinel	Sol	B	D-033	T11	D-T11-3-0	0	2019-03-28	09:07:00	2019-03-29	08:50:00	1423	0.2	123	49.4	26.6	27	0.2	0	0.2	3C941	25.1	31.1	26.897	28.1	6	91.9	100	97.44	94.9	8.1	52	0	0	0	0	1	0	0	0	0	51	0	0	0	0	N
Ducke	Wet	March	BG-Sentinel	Sol	B	D-033	T12	D-T12-1-10	10	2019-03-28	09:29:00	2019-03-29	09:10:00	1421	1	123	49.4	26.6	27	0.2	0	0.2	B2841	25.1	32.1	26.766	28.2	7	69.3	100	93.966	89.2	30.7	16	0	0	0	0	0	0	0	0	0	15	1	0	0	0	N
Ducke	Wet	March	BG-Sentinel	Sol	B	D-033	T12	D-T12-2-0	0	2019-03-28	09:32:00	2019-03-29	09:07:00	1415	1	123	49.4	26.6	27	0.2	0	0.2	4FB41	25	29.5	26.212	27.2	4.5	87.5	100	98.406	96.9	12.5	48	0	0	0	0	0	0	0	0	0	46	0	0	2	0	N
Ducke	Wet	March	BG-Sentinel	Sol	B	D-033	T13	D-T13-2-10	10	2019-03-28	09:16:00	2019-03-29	08:58:00	1422	0.2	123	49.4	26.6	27	0.2	0	0.2	D5D41	24.6	32.1	26.546	28.2	7.5	68.2	100	94.121	88.5	31.8	11	0	0	0	0	0	0	0	0	0	11	0	0	0	0	N
Ducke	Wet	March	BG-Sentinel	Sol	B	D-033	T14	D-T14-1-5	5	2019-03-28	09:20:00	2019-03-29	09:01:00	1421	1	123	49.4	26.6	27	0.2	0	0.2	4BDA34	24.6	32.1	26.256	27.7	7.5	67.4	100	94.635	89.8	32.6	40	0	0	0	0	0	0	0	1	0	38	1	0	0	0	N
Ducke	Wet	April	BG-Sentinel	Farofa	C	D-034	T21	D-T21-1-5	5	2019-04-01	10:11:00	2019-04-02	09:08:00	1377	1	165.8	68	60.8	6.8	0	0	0	D5D41	24.1	32.1	26.415	28.1	8	67.6	99.5	92.532	86.3	31.9	2	0	0	0	0	0	2	0	0	0	0	0	0	0	0	N
Ducke	Wet	April	BG-Sentinel	Farofa	C	D-034	T22	D-T22-1-15	15	2019-04-01	10:15:00	2019-04-02	09:12:00	1377	1	165.8	68	60.8	6.8	0	0	0	B2841	24.6	33.1	26.686	28.4	8.5	66.6	99.2	90.841	83.8	32.6	8	0	0	0	0	0	1	0	0	0	6	1	0	0	0	N
Ducke	Wet	April	BG-Sentinel	Farofa	C	D-034	T23	D-T23-1-0	0	2019-04-01	10:19:00	2019-04-02	09:17:00	1378	1	165.8	68	60.8	6.8	0	0	0	4FB41	25	31.5	26.032	26.9	6.5	92.1	100	98.343	96.9	7.9	181	0	0	0	0	0	1	0	0	1	179	0	0	0	0	N
Ducke	Wet	April	BG-Sentinel	Farofa	C	D-034	T23	D-T23-1-10	10	2019-04-01	10:18:00	2019-04-02	09:19:00	1381	1	165.8	68	60.8	6.8	0	0	0	33441	24.7	32.7	26.7	28.5	8	65.6	100	91.013	83.5	34.4	7	0	0	0	0	0	0	0	0	0	6	1	0	0	0	N
Ducke	Wet	April	BG-Sentinel	Farofa	C	D-034	T24	D-T24-1-0	0	2019-04-01	10:35:00	2019-04-02	09:25:00	1370	1	165.8	68	60.8	6.8	0	0	0	4BDA34	24.6	29.6	25.7	26.8	5	88.1	99.4	97.2	95.7	11.3	241	0	0	0	0	2	0	0	0	0	236	1	0	1	1	N
Ducke	Wet	April	BG-Sentinel	Farofa	C	D-034	T24	D-T24-1-10	10	2019-04-01	12:17:00	2019-04-02	09:35:00	1278	1	165.8	68	60.8	6.8	0	0	0	4BD1DB	24.6	32.6	26.262	27.9	8	65	99.8	91.958	84.9	34.8	53	0	0	0	0	0	2	0	0	0	49	2	0	0	0	N
Ducke	Wet	April	BG-Sentinel	Chuva	A	D-501-4	T3	D-T3-4-15	15	2019-04-03	09:01:00	2019-04-04	08:57:00	1436	5.8	103.4	128.2	44.2	26.8	0	0	0	4FB41	24.5	33.5	27.489	29.5	9	64.3	100	88.44	80.4	35.7	0	0	0	0	0	0	0	0	0	0	0	0	0	0	0	N
Ducke	Wet	April	BG-Sentinel	Chuva	A	D-501-4	T5	D-T5-4-15	15	2019-04-03	09:12:00	2019-04-04	09:01:00	1429	5.8	103.4	128.2	44.2	26.8	0	0	0	D5D41	21.6	35.1	26.933	29.4	13.5	64	92.7	78.441	77.5	28.7	0	0	0	0	0	0	0	0	0	0	0	0	0	0	0	N
Ducke	Wet	April	BG-Sentinel	Chuva	A	D-501-4	T6	D-T6-4-10	10	2019-04-03	09:31:00	2019-04-04	09:07:00	1416	5.8	103.4	128.2	44.2	26.8	0	0	0	B2841	24.6	33.1	27.482	29.4	8.5	64.1	100	87.859	79.8	35.9	13	0	0	0	0	7	0	0	0	0	5	1	0	0	0	N
Ducke	Wet	April	BG-Sentinel	Chuva	A	D-501-4	T7	D-T7-4-5	5	2019-04-03	09:24:00	2019-04-04	09:11:00	1427	5.8	103.4	128.2	44.2	26.8	0	0	0	33441	24.3	33.2	27.293	29.1	8.9	62	100	88.308	80.6	38	16	0	0	0	0	0	3	0	1	0	10	2	0	0	0	N
Ducke	Wet	April	BG-Sentinel	Chuva	A	D-501-4	T3	D-T3-4-5	5	2019-04-08	10:09:00	2019-04-09	09:19:00	1390	10.2	74	165.8	68	60.8	0	0.6	0.6	5016CC	23.1	26.1	24.284	24.8	3	98.7	100	99.889	99.8	1.3	0	0	0	0	0	0	0	0	0	0	0	0	0	0	0	N
Ducke	Wet	April	BG-Sentinel	Chuva	A	D-501-4	T5	D-T5-4-0	0	2019-04-08	10:13:00	2019-04-09	09:25:00	1392	10.2	74	165.8	68	60.8	0	0.6	0.6	.	.	.	.	.	.	.	.	.	.	.	10	0	0	0	0	0	0	0	0	0	10	0	0	0	0	N
Ducke	Wet	April	BG-Sentinel	Chuva	A	D-501-4	T5	D-T5-4-10	10	2019-04-08	10:15:00	2019-04-09	09:28:00	1393	10.2	74	165.8	68	60.8	0	0.6	0.6	.	.	.	.	.	.	.	.	.	.	.	0	0	0	0	0	0	0	0	0	0	0	0	0	0	0	N
Ducke	Wet	April	BG-Sentinel	Chuva	A	D-501-4	T6	D-T6-4-15	15	2019-04-08	10:29:00	2019-04-09	09:40:00	1391	10.2	74	165.8	68	60.8	0	0.6	0.6	4BD136	23.1	27.6	24.514	25.2	4.5	88.7	100	99.242	98.5	11.3	1	0	0	0	0	0	0	0	0	0	1	0	0	0	0	N
Ducke	Wet	April	BG-Sentinel	Chuva	A	D-501-4	T7	D-T7-4-0	0	2019-04-08	10:20:00	2019-04-09	09:32:00	1392	10.2	74	165.8	68	60.8	0	0.6	0.6	4BE456	24.1	26.6	24.78	25.2	2.5	97.1	100	99.663	99.3	2.9	1	0	0	0	0	0	0	0	0	0	1	0	0	0	0	N
Ducke	Wet	April	BG-Sentinel	Chuva	A	D-501-4	T7	D-T7-4-10	10	2019-04-08	10:23:00	2019-04-09	09:35:00	1392	10.2	74	165.8	68	60.8	0	0.6	0.6	4BD5D4	23.1	26.6	24.004	24.6	3.5	91.2	100	99.125	98.5	8.8	0	0	0	0	0	0	0	0	0	0	0	0	0	0	0	N
Ducke	Wet	April	BG-Sentinel	Sol	B	D-033	T11	D-T11-2-5	5	2019-04-11	08:52:00	2019-04-12	09:07:00	1455	7.4	89.6	108.8	123	49.4	0	0	0	502CC7	23.6	29.1	25.028	25.9	5.5	93.1	100	99.3285	98.7	6.9	0	0	0	0	0	0	0	0	0	0	0	0	0	0	0	N
Ducke	Wet	April	BG-Sentinel	Sol	B	D-033	T12	D-T12-2-10	10	2019-04-11	09:10:00	2019-04-12	09:15:00	1445	7.4	89.6	108.8	123	49.4	0	0	0	48D136	23.6	29.1	25.016	25.8	5.5	82.4	100	98.743	97.6	17.6	0	0	0	0	0	0	0	0	0	0	0	0	0	0	0	N
Ducke	Wet	April	BG-Sentinel	Sol	B	D-033	T13	D-T13-2-0	0	2019-04-11	09:52:00	2019-04-12	09:25:00	1413	7.4	89.6	108.8	123	49.4	0	0	0	48E456	24.1	28.6	25.217	25.8	4.5	92.3	100	99.174	98.4	7.7	0	0	0	0	0	0	0	0	0	0	0	0	0	0	0	N
Ducke	Wet	April	BG-Sentinel	Sol	B	D-033	T13	D-T13-2-15	15	2019-04-11	09:19:00	2019-04-12	09:23:00	1444	7.4	89.6	108.8	123	49.4	0	0	0	48D5D4	23.6	28.6	24.975	25.9	5	92.3	97.6	94.854	94.1	5.3	0	0	0	0	0	0	0	0	0	0	0	0	0	0	0	N
Ducke	Wet	April	BG-Sentinel	Sol	B	D-033	T14	D-T14-1-15	15	2019-04-11	09:32:00	2019-04-12	09:35:00	1443	7.4	89.6	108.8	123	49.4	0	0	0	5016CC	23.6	30.1	25.256	26.3	6.5	80	100	98.333	96.8	20	0	0	0	0	0	0	0	0	0	0	0	0	0	0	0	N
Ducke	Wet	April	BG-Sentinel	Sol	B	D-033	T14	D-T14-2-0	0	2019-04-11	09:48:00	2019-04-12	09:40:00	1432	7.4	89.6	108.8	123	49.4	0	0	0	.	.	.	.	.	.	.	.	.	.	.	0	0	0	0	0	0	0	0	0	0	0	0	0	0	0	N
Ducke	Wet	April	BG-Sentinel	Farofa	C	D-034	T21	D-T21-2-0	0	2019-04-15	10:35:00	2019-04-16	10:12:00	1417	36.6	49.8	74	165.8	68	8	30.8	38.8	33441	23.2	25.7	23.965	24.2	2.5	97.1	100	99.938	99.9	2.9	0	0	0	0	0	0	0	0	0	0	0	0	0	0	0	N
Ducke	Wet	April	BG-Sentinel	Farofa	C	D-034	T21	D-T21-2-10	10	2019-04-15	10:32:00	2019-04-16	10:09:00	1417	36.6	49.8	74	165.8	68	8	30.8	38.8	B2841	23.1	26.1	23.844	24.2	3	99.1	100	99.946	99.9	0.9	0	0	0	0	0	0	0	0	0	0	0	0	0	0	0	N
Ducke	Wet	April	BG-Sentinel	Farofa	C	D-034	T22	D-T22-2-5	5	2019-04-15	10:37:00	2019-04-16	10:27:00	1430	36.6	49.8	74	165.8	68	8	30.8	38.8	4FB41	23	25	23.734	24	2	100	100	100	100	0	0	0	0	0	0	0	0	0	0	0	0	0	0	0	0	N
Ducke	Wet	April	BG-Sentinel	Farofa	C	D-034	T23	D-T23-1-15	15	2019-04-15	10:50:00	2019-04-16	10:37:00	1427	36.6	49.8	74	165.8	68	8	30.8	38.8	3C941	23.6	26.1	24.277	24.8	2.5	97.8	100	99.922	99.9	2.2	0	0	0	0	0	0	0	0	0	0	0	0	0	0	0	N
Ducke	Wet	April	BG-Sentinel	Farofa	C	D-034	T24	D-T24-1-5	5	2019-04-15	11:15:00	2019-04-16	10:44:00	1409	36.6	49.8	74	165.8	68	8	30.8	38.8	4B0A34	22.6	25.6	23.493	23.9	3	99.8	100	99.976	99.9	0.2	0	0	0	0	0	0	0	0	0	0	0	0	0	0	0	N
Ducke	Wet	April	BG-Sentinel	Farofa	C	D-034	T24	D-T24-2-0	0	2019-04-15	11:17:00	2019-04-16	10:46:00	1409	36.6	49.8	74	165.8	68	8	30.8	38.8	5016CC	23.1	26.1	23.951	24.3	3	100	100	100	100	0	0	0	0	0	0	0	0	0	0	0	0	0	0	0	0	N
Ducke	Wet	April	BG-Sentinel	Sol	B	D-033	T11	D-T11-2-10	10	2019-04-17	09:01:00	2019-04-18	09:03:00	1442	0	67.6	92.8	103.4	128.2	0	0	0	33441	24.23	37.2	26.97	28.8	12.97	54	100	90.108	82.7	46	0	0	0	0	0	0	0	0	0	0	0	0	0	0	0	N
Ducke	Wet	April	BG-Sentinel	Sol	B	D-033	T12	D-T12-2-5	5	2019-04-17	09:24:00	2019-04-18	09:27:00	1443	0	67.6	92.8	103.4	128.2	0	0	0	4FB41	24	31	26.585	28	7	76.3	100	92.37	86.6	23.7	8	0	0	0	0	1	2	0	0	0	1	4	0	0	0	N
Ducke	Wet	April	BG-Sentinel	Sol	B	D-033	T12	D-T12-3-0	0	2019-04-17	09:22:00	2019-04-18	09:30:00	1448	0	67.6	92.8	103.4	128.2	0	0	0	4BDA34	23.6	28.6	25.753	26.6	5	90.1	99.8	96.653	95.2	9.7	0	0	0	0	0	0	0	0	0	0	0	0	0	0	0	N
Ducke	Wet	April	BG-Sentinel	Sol	B	D-033	T13	D-T13-3-10	10	2019-04-17	09:08:00	2019-04-18	09:10:00	1442	0	67.6	92.8	103.4	128.2	0	0	0	B2841	24.1	32.1	26.829	28.4	8	66.4	99.6	90.329	83.8	33.2	4	0	0	0	0	0	1	0	0	0	1	2	0	0	0	N
Ducke	Wet	April	BG-Sentinel	Sol	B	D-033	T14	D-T14-2-15	15	2019-04-17	09:17:00	2019-04-18	09:17:00	1440	0	67.6	92.8	103.4	128.2	0	0	0	3C941	24.6	35.1	27.485	29.4	10.5	60.8	100	88.841	81	39.2	0	0	0	0	0	0	0	0	0	0	0	0	0	0	0	N
Ducke	Wet	April	BG-Sentinel	Sol	B	D-033	T14	D-T14-3-0	0	2019-04-17	09:13:00	2019-04-18	09:15:00	1442	0	67.6	92.8	103.4	128.2	0	0	0	5016CC	24.1	29.1	25.954	26.7	5	93.6	100	98.681	97.8	6.4	0	0	0	0	0	0	0	0	0	0	0	0	0	0	0	N
Ducke	Wet	April	BG-Sentinel	Chuva	A	D-501-4	T3	D-T3-5-15	15	2019-04-22	10:05:00	2019-04-23	08:48:00	1363	0	70	49.8	74	165.8	0.4	0	0.4	33441	22.7	27.7	24.766	25.8	5	90.9	100	98.524	97.2	9.1	0	0	0	0	0	0	0	0	0	0	0	0	0	0	0	N
Ducke	Wet	April	BG-Sentinel	Chuva	A	D-501-4	T5	D-T5-5-10	10	2019-04-22	10:14:00	2019-04-23	09:00:00	1366	0	70	49.8	74	165.8	0.4	0	0.4	5016CC	22.6	27.6	24.759	25.7	5	88.7	100	98.578	97.2	11.3	2	0	0	0	0	2	0	0	0	0	0	0	0	0	0	N
Ducke	Wet	April	BG-Sentinel	Chuva	A	D-501-4	T6	D-T6-4-0	0	2019-04-22	10:28:00	2019-04-23	09:13:00	1365	0	70	49.8	74	165.8	0.4	0	0.4	4BD5D4	23.1	27.1	24.689	25.5	4	91.8	100	99.521	99	8.2	1	0	0	0	0	0	0	1	0	0	0	0	0	0	0	N
Ducke	Wet	April	BG-Sentinel	Chuva	A	D-501-4	T6	D-T6-5-5	5	2019-04-22	10:30:00	2019-04-23	09:09:00	1359	0	70	49.8	74	165.8	0.4	0	0.4	4BDA34	22.6	27.1	24.513	25.4	4.5	86.6	100	98.123	96.3	13.4	0	0	0	0	0	0	0	0	0	0	0	0	0	0	0	N
Ducke	Wet	April	BG-Sentinel	Chuva	A	D-501-4	T7	D-T7-5-0	0	2019-04-22	10:24:00	2019-04-23	09:15:00	1371	0	70	49.8	74	165.8	0.4	0	0.4	3C941	23.6	27.6	25.317	26	4	94.4	100	99.523	99	5.6	1	0	0	0	0	0	0	0	0	0	0	0	0	0	1	N
Ducke	Wet	April	BG-Sentinel	Chuva	A	D-501-4	T7	D-T7-5-10	10	2019-04-22	10:22:00	2019-04-23	09:12:00	1370	0	70	49.8	74	165.8	0.4	0	0.4	4FB41	23	28	24.913	25.8	5	91	100	98.369	96.7	9	0	0	0	0	0	0	0	0	0	0	0	0	0	0	0	N
Ducke	Wet	April	BG-Sentinel	Farofa	C	D-034	T21	D-T21-2-15	15	2019-04-25	09:12:00	2019-04-26	08:39:00	1407	0	49	65.4	89.6	108.8	0	0	0	33441	23.7	29.2	25.434	26.4	5.5	80.7	100	96.125	93.4	19.3	0	0	0	0	0	0	0	0	0	0	0	0	0	0	0	N
Ducke	Wet	April	BG-Sentinel	Farofa	C	D-034	T22	D-T22-2-0	0	2019-04-25	09:17:00	2019-04-26	08:44:00	1407	0	49	65.4	89.6	108.8	0	0	0	5016CC	23.6	28.1	25.131	25.8	4.5	97.5	100	99.912	99.8	2.5	0	0	0	0	0	0	0	0	0	0	0	0	0	0	0	N
Ducke	Wet	April	BG-Sentinel	Farofa	C	D-034	T22	D-T22-2-10	10	2019-04-25	09:18:00	2019-04-26	08:46:00	1408	0	49	65.4	89.6	108.8	0	0	0	4BD5D4	23.1	29.6	25.014	25.9	6.5	81.4	100	97.304	95.3	18.6	0	0	0	0	0	0	0	0	0	0	0	0	0	0	0	N
Ducke	Wet	April	BG-Sentinel	Farofa	C	D-034	T23	D-T23-2-0	0	2019-04-25	09:21:00	2019-04-26	08:48:00	1407	0	49	65.4	89.6	108.8	0	0	0	B2841	23.6	27.1	25.131	25.7	3.5	97.9	100	99.795	99.6	2.1	0	0	0	0	0	0	0	0	0	0	0	0	0	0	0	N
Ducke	Wet	April	BG-Sentinel	Farofa	C	D-034	T23	D-T23-2-5	5	2019-04-25	09:24:00	2019-04-26	08:50:00	1406	0	49	65.4	89.6	108.8	0	0	0	3C941	24.1	29.6	25.865	26.8	5.5	84.9	100	96.904	94.6	15.1	0	0	0	0	0	0	0	0	0	0	0	0	0	0	0	N
Ducke	Wet	April	BG-Sentinel	Farofa	C	D-034	T24	D-T24-2-10	10	2019-04-25	09:29:00	2019-04-26	08:54:00	1405	0	49	65.4	89.6	108.8	0	0	0	4FB41	24	29.5	25.319	25.9	5.5	94.6	100	99.085	99.8	5.4	5	0	0	0	0	0	1	0	0	1	3	0	0	0	0	N
Ducke	Wet	April	BG-Sentinel	Chuva	A	D-501-4	T3	D-T3-5-10	10	2019-04-29	09:55:00	2019-04-30	08:38:00	1363	17	35.4	70	49.8	74	4	13	17	5016CC	23.6	26.6	24.61	25.1	3	97.3	100	99.904	99.8	2.7	0	0	0	0	0	0	0	0	0	0	0	0	0	0	0	N
Ducke	Wet	April	BG-Sentinel	Chuva	A	D-501-4	T5	D-T5-5-0	0	2019-04-29	10:09:00	2019-04-30	08:43:00	1354	17	35.4	70	49.8	74	4	13	17	33441	23.7	26.2	24.8	25.2	2.5	99.3	100	99.96	99.9	0.7	0	0	0	0	0	0	0	0	0	0	0	0	0	0	0	N
Ducke	Wet	April	BG-Sentinel	Chuva	A	D-501-4	T5	D-T5-5-5	5	2019-04-29	10:04:00	2019-04-30	08:40:00	1356	17	35.4	70	49.8	74	4	13	17	3C941	23.6	26.6	25.033	25.5	3	100	100	100	100	0	0	0	0	0	0	0	0	0	0	0	0	0	0	0	0	N
Ducke	Wet	April	BG-Sentinel	Chuva	A	D-501-4	T6	D-T6-5-0	0	2019-04-29	10:25:00	2019-04-30	08:50:00	1345	17	35.4	70	49.8	74	4	13	17	B2841	24.1	31.6	25.177	25.9	7.5	96	100	98.124	97.5	4	0	0	0	0	0	0	0	0	0	0	0	0	0	0	0	N
Ducke	Wet	April	BG-Sentinel	Chuva	A	D-501-4	T6	D-T6-5-15	15	2019-04-29	10:13:00	2019-04-30	08:56:00	1363	17	35.4	70	49.8	74	4	13	17	4BDA34	23.1	29.1	24.811	25.6	6	80.6	100	97.315	95.4	19.4	0	0	0	0	0	0	0	0	0	0	0	0	0	0	0	N
Ducke	Wet	April	BG-Sentinel	Chuva	A	D-501-4	T7	D-T7-5-5	5	2019-04-29	10:30:00	2019-04-30	09:00:00	1350	17.4	35.4	70	49.8	74	4	13	17	4FB41	23.5	27	24.8	25.3	3.5	93.7	100	99.735	99.5	6.3	0	0	0	0	0	0	0	0	0	0	0	0	0	0	0	N
Ducke	Wet	May	BG-Sentinel	Farofa	C	D-034	T21	D-T21-2-5	5	2019-05-02	09:07:00	2019-05-03	08:56:00	1429	13.6	36	49	65.4	89.6	50	0	50	4FB41	23.5	29.5	25.106	26.2	6	86.4	100	98.325	96.7	13.6	2	0	0	0	0	0	0	0	0	0	2	0	0	0	0	N
Ducke	Wet	May	BG-Sentinel	Farofa	C	D-034	T22	D-T22-2-15	15	2019-05-02	09:12:00	2019-05-03	09:01:00	1429	13.6	36	49	65.4	89.6	50	0	50	4BD5D4	23.1	29.6	24.86	26.1	6.5	80.8	100	97.218	94.7	19.2	0	0	0	0	0	0	0	0	0	0	0	0	0	0	0	N
Ducke	Wet	May	BG-Sentinel	Farofa	C	D-034	T23	D-T23-2-10	10	2019-05-02	09:19:00	2019-05-03	09:06:00	1427	13.6	36	49	65.4	89.6	50	0	50	3C941	24.1	30.6	25.61	26.8	6.5	80.1	100	97.354	94.9	19.9	0	0	0	0	0	0	0	0	0	0	0	0	0	0	0	N
Ducke	Wet	May	BG-Sentinel	Farofa	C	D-034	T23	D-T23-3-0	0	2019-05-02	09:16:00	2019-05-03	09:03:00	1427	13.6	36	49	65.4	89.6	50	0	50	33441	23.7	27.7	25.075	25.8	4	96.9	100	99.714	99.5	3.1	0	0	0	0	0	0	0	0	0	0	0	0	0	0	0	N
Ducke	Wet	May	BG-Sentinel	Farofa	C	D-034	T24	D-T24-2-5	5	2019-05-02	09:26:00	2019-05-03	09:12:00	1426	13.6	36	49	65.4	89.6	50	0	50	5016CC	23.6	29.1	25.027	26	5.5	86.3	100	98.485	97	13.7	0	0	0	0	0	0	0	0	0	0	0	0	0	0	0	N
Ducke	Wet	May	BG-Sentinel	Farofa	C	D-034	T24	D-T24-3-0	0	2019-05-02	09:24:00	2019-05-03	09:09:00	1425	13.6	36	49	65.4	89.6	50	0	50	4BDA34	23.6	27.1	24.641	25.3	3.5	97.9	100	99.75	99.5	2.1	2	0	0	0	0	0	0	1	0	0	1	0	0	0	0	N
Ducke	Wet	May	BG-Sentinel	Sol	B	D-033	T11	D-T11-3-5	5	2019-05-06	09:51:00	2019-05-07	08:43:00	1372	0	83.8	35.4	70	49.8	0	0	0	5016CC	24.1	32.1	25.513	28.2	8	69	100	93.115	86.9	31	6	0	0	0	0	0	0	0	0	0	6	0	0	0	0	N
Ducke	Wet	May	BG-Sentinel	Sol	B	D-033	T11	D-T11-4-0	0	2019-05-06	09:46:00	2019-05-07	08:46:00	1380	0	83.8	35.4	70	49.8	0	0	0	3C941	24.6	32.6	26.85	28.2	8	78.3	100	95.419	92.1	21.7	5	0	0	0	0	0	0	0	0	0	5	0	0	0	0	N
Ducke	Wet	May	BG-Sentinel	Sol	B	D-033	T12	D-T12-3-10	10	2019-05-06	10:17:00	2019-05-07	09:02:00	1365	0	83.8	35.4	70	49.8	0	0	0	4FB41	24	31.5	26.478	28.1	7.5	69.6	100	92.589	86	30.4	3	0	0	0	0	0	0	0	0	1	1	1	0	0	0	N
Ducke	Wet	May	BG-Sentinel	Sol	B	D-033	T13	D-T13-3-0	0	2019-05-06	09:56:00	2019-05-07	08:50:00	1374	0	83.8	35.4	70	49.8	0	0	0	D5D41	24.6	30.1	25.936	26.8	5.5	86.1	100	97.926	96.3	13.9	20	0	0	0	0	0	1	0	0	0	18	1	0	0	0	N
Ducke	Wet	May	BG-Sentinel	Sol	B	D-033	T13	D-T13-3-15	15	2019-05-06	09:59:00	2019-05-07	08:49:00	1370	0	83.8	35.4	70	49.8	0	0	0	4BD5D4	23.6	32.1	26.219	28	8.5	68.2	100	92.389	85.4	31.8	9	0	0	0	0	0	2	0	0	0	2	4	0	1	0	N
Ducke	Wet	May	BG-Sentinel	Sol	B	D-033	T14	D-T14-2-5	5	2019-05-06	10:09:00	2019-05-07	08:54:00	1365	0	83.8	35.4	70	49.8	0	0	0	33441	24.2	39.2	26.5	28.4	15	54.3	100	92.435	85.5	45.7	13	0	0	0	0	0	3	0	0	0	8	2	0	0	0	N
Ducke	Wet	May	BG-Sentinel	Farofa	C	D-034	T21	D-T21-3-0	0	2019-05-09	08:52:00	2019-05-10	08:35:00	1423	6.8	68	36	49	65.4	0	0	0	D5D41	23.6	30.1	25.537	26.3	6.5	91.8	100	99.145	98.4	8.2	2	0	0	0	0	0	0	1	0	0	1	0	0	0	0	N
Ducke	Wet	May	BG-Sentinel	Farofa	C	D-034	T22	D-T22-3-5	5	2019-05-09	08:55:00	2019-05-10	08:44:00	1429	6.8	68	36	49	65.4	0	0	0	4BD136	23.6	30.6	25.735	26.9	7	77.3	100	96.61	93.5	22.7	2	0	0	0	0	1	0	1	0	0	0	0	0	0	0	N
Ducke	Wet	May	BG-Sentinel	Farofa	C	D-034	T23	D-T23-2-15	15	2019-05-09	09:01:00	2019-05-10	08:46:00	1425	6.8	68	36	49	65.4	0	0	0	33441	23.7	32.7	25.955	27.5	9	66.1	100	94.138	88.6	33.9	1	0	0	0	0	0	0	0	0	0	0	1	0	0	0	N
Ducke	Wet	May	BG-Sentinel	Farofa	C	D-034	T24	D-T24-2-15	15	2019-05-09	09:08:00	2019-05-10	08:53:00	1425	6.8	68	36	49	65.4	0	0	0	3C941	24.1	32.6	26.451	27.9	8.5	68.7	100	94.04	88.6	31.3	4	0	0	0	0	0	4	0	0	0	0	0	0	0	0	N
Ducke	Wet	May	BG-Sentinel	Sol	B	D-033	T11	D-T11-3-10	10	2019-05-13	09:56:00	2019-05-14	09:33:00	1417	6.4	21.2	83.8	35.4	70	0	0	0	4BD136	23.6	32.6	25.527	26.7	9	69.7	100	96.25	92.8	30.3	14	0	0	0	0	0	0	0	0	0	14	0	0	0	0	N
Ducke	Wet	May	BG-Sentinel	Sol	B	D-033	T12	D-T12-3-5	5	2019-05-13	10:09:00	2019-05-14	10:05:00	1436	8.6	21.2	83.8	35.4	70	0	0	0	33441	23.2	28.7	25.127	25.9	5.5	83.4	100	97.87	95.9	16.6	3	0	0	0	0	1	0	0	0	0	2	0	0	0	0	N
Ducke	Wet	May	BG-Sentinel	Sol	B	D-033	T12	D-T12-4-0	0	2019-05-13	10:11:00	2019-05-14	10:07:00	1436	8.6	21.2	83.8	35.4	70	0	0	0	5016CC	23.6	27.1	25.068	25.6	3.5	97.8	100	99.922	99.8	2.2	26	0	0	0	0	0	0	0	0	0	26	0	0	0	0	N
Ducke	Wet	May	BG-Sentinel	Sol	B	D-033	T13	D-T13-4-0	0	2019-05-13	10:00:00	2019-05-14	09:47:00	1427	6.4	21.2	83.8	35.4	70	0	0	0	D5D41	23.6	27.1	24.993	25.5	3.5	97.8	100	99.742	99.5	2.2	3	0	0	0	0	0	0	0	0	0	3	0	0	0	0	N
Ducke	Wet	May	BG-Sentinel	Sol	B	D-033	T13	D-T13-4-15	15	2019-05-13	09:58:00	2019-05-14	09:45:00	1427	6.4	21.2	83.8	35.4	70	0	0	0	3C941	23.6	30.1	25.891	27	6.5	79	100	95.997	92.4	21	19	0	0	0	0	0	0	0	0	1	16	2	0	0	0	N
Ducke	Wet	May	BG-Sentinel	Sol	B	D-033	T14	D-T14-3-15	15	2019-05-13	10:04:00	2019-05-14	09:54:00	1430	6.4	21.2	83.8	35.4	70	0	0	0	4FB41	23.5	36	25.787	27.2	12.5	63.6	100	95.214	90.6	36.4	9	0	0	0	0	0	0	0	0	0	8	1	0	0	0	N
Ducke	Wet	May	BG-Sentinel	Farofa	C	D-034	T21	D-T21-3-15	15	2019-05-16	10:30:00	2019-05-17	10:15:00	1425	37	93.2	68	36	49	0	0.2	0.2	4BDA34	23.1	28.1	24.376	25.3	5	81.5	100	97.468	95	18.5	0	0	0	0	0	0	0	0	0	0	0	0	0	0	0	N
Ducke	Wet	May	BG-Sentinel	Chuva	A	D-501-4	T3	D-T3-5-0	0	2019-05-16	09:03:00	2019-05-17	09:02:00	1439	37	93.2	68	36	49	0	0.2	0.2	5035BF	23.6	26.6	24.829	25.4	3	95.7	99.9	98.106	97.5	4.2	0	0	0	0	0	0	0	0	0	0	0	0	0	0	0	N
Ducke	Wet	May	BG-Sentinel	Chuva	A	D-501-4	T3	D-T3-5-5	5	2019-05-16	09:00:00	2019-05-17	08:53:00	1433	37	93.2	68	36	49	0	0.2	0.2	33441	23.7	29.7	24.918	25.8	6	80.2	100	97.929	96	19.8	0	0	0	0	0	0	0	0	0	0	0	0	0	0	0	N
Ducke	Wet	May	BG-Sentinel	Chuva	A	D-501-4	T5	D-T5-5-15	15	2019-05-16	09:06:00	2019-05-17	08:57:00	1431	37	93.2	68	36	49	0	0.2	0.2	4BE456	23.6	29.6	25.131	26.2	6	78.6	100	96.623	93.4	21.4	2	0	0	0	0	0	0	0	0	0	1	1	0	0	0	N
Ducke	Wet	May	BG-Sentinel	Chuva	A	D-501-4	T6	D-T6-5-10	10	2019-05-16	09:15:00	2019-05-17	09:06:00	1431	37	93.2	68	36	49	0	0.2	0.2	B2841	23.6	30.6	25.1	26.2	7	76.9	100	96.658	93.6	23.1	2	0	0	0	0	1	0	0	0	0	1	0	0	0	0	N
Ducke	Wet	May	BG-Sentinel	Chuva	A	D-501-4	T7	D-T7-5-15	15	2019-05-16	09:18:00	2019-05-17	09:10:00	1432	37	93.2	68	36	49	0	0.2	0.2	4BD1DB	23.6	30.6	25.11	26.3	7	73.4	100	95.618	91.6	26.6	0	0	0	0	0	0	0	0	0	0	0	0	0	0	0	N
Ducke	Wet	May	BG-Sentinel	Farofa	C	D-034	T22	D-T22-3-10	10	2019-05-20	09:09:00	2019-05-21	08:35:00	1406	16.6	126.8	21.2	83.8	35.4	0	13	13	4BDA34	22.1	25.6	23.057	23.3	3.5	92.4	100	99.682	99.4	7.6	0	0	0	0	0	0	0	0	0	0	0	0	0	0	0	N
Ducke	Wet	May	BG-Sentinel	Farofa	C	D-034	T23	D-T23-3-5	5	2019-05-20	09:17:00	2019-05-21	08:38:00	1401	16.6	126.8	21.2	83.8	35.4	0	13	13	B2841	22.6	26.1	23.482	23.8	3.5	94.3	100	99.812	99.6	5.7	0	0	0	0	0	0	0	0	0	0	0	0	0	0	0	N
Ducke	Wet	May	BG-Sentinel	Farofa	C	D-034	T24	D-T24-3-15	15	2019-05-20	09:22:00	2019-05-21	08:43:00	1401	16.6	126.8	21.2	83.8	35.4	0	13	13	4BE456	22.6	27.1	23.674	23.9	4.5	87.3	100	99.548	99.1	12.7	0	0	0	0	0	0	0	0	0	0	0	0	0	0	0	N
Ducke	Wet	May	BG-Sentinel	Sol	B	D-033	T11	D-T11-4-5	5	2019-05-23	10:53:00	2019-05-24	09:00:00	1327	0	74.8	93.2	68	36	0	0	0	4BDA34	22.6	29.6	25.3	26.9	7	79	100	94.591	89.6	21	11	0	0	0	0	1	0	0	0	0	10	0	0	0	0	N
Ducke	Wet	May	BG-Sentinel	Sol	B	D-033	T12	D-T12-4-15	15	2019-05-23	11:33:00	2019-05-24	09:11:00	1298	0	74.8	93.2	68	36	0	0	0	33441	23.2	30.7	25.525	27.2	7.5	73.4	100	94.311	87.9	26.6	7	0	0	0	0	0	1	0	0	0	5	1	0	0	0	N
Ducke	Wet	May	BG-Sentinel	Sol	B	D-033	T13	D-T13-4-5	5	2019-05-23	11:04:00	2019-05-24	09:03:00	1319	0	74.8	93.2	68	36	0	0	0	4BE456	23.6	28.6	25.531	26.7	5	84.9	100	95.797	92.1	15.1	10	0	0	0	0	0	0	0	0	0	9	1	0	0	0	N
Ducke	Wet	May	BG-Sentinel	Sol	B	D-033	T14	D-T14-4-0	0	2019-05-23	11:17:00	2019-05-24	09:08:00	1371	0	74.8	93.2	68	36	0	0	0	.	.	.	.	.	.	.	.	.	.	.	0	0	0	0	0	0	0	0	0	0	0	0	0	0	0	N
Ducke	Wet	May	BG-Sentinel	Sol	B	D-033	T14	D-T14-4-10	10	2019-05-23	11:17:00	2019-05-24	09:08:00	1311	0	74.8	93.2	68	36	0	0	0	4BD5D4	22.6	31.6	25.361	27	9	67.6	100	94.193	88.4	32.4	12	0	0	0	0	0	1	0	0	0	8	3	0	0	0	N
Ducke	Wet	May	BG-Sentinel	Farofa	C	D-034	T21	D-T21-3-5	5	2019-05-27	08:50:00	2019-05-28	08:47:00	1437	2.2	26.4	126.8	21.2	83.8	2.2	0	2.2	33441	23.7	30.7	26.772	28.2	7	72.8	100	90.16	83.3	27.2	19	0	0	0	0	0	0	0	0	0	18	1	0	0	0	N
Ducke	Wet	May	BG-Sentinel	Farofa	C	D-034	T22	D-T22-3-0	0	2019-05-27	09:08:00	2019-05-28	08:54:00	1426	0	26.4	126.8	21.2	83.8	2.2	0	2.2	4BE456	24.1	28.6	26.365	27.1	4.5	90.4	99.8	96.178	94.7	9.4	8	0	0	0	0	0	0	0	0	0	7	0	0	1	0	N
Ducke	Wet	May	BG-Sentinel	Farofa	C	D-034	T22	D-T22-3-15	15	2019-05-27	09:03:00	2019-05-28	08:52:00	1429	0	26.4	126.8	21.2	83.8	2.2	0	2.2	4BD5D4	23.6	35.1	26.791	28.7	11.5	57.3	100	88.446	80.1	42.7	4	0	0	0	0	1	1	0	0	0	2	0	0	0	0	N
Ducke	Wet	May	BG-Sentinel	Farofa	C	D-034	T23	D-T23-3-10	10	2019-05-27	09:12:00	2019-05-28	08:59:00	1427	0	26.4	126.8	21.2	83.8	2.2	0	2.2	4FB41	24	31.5	26.989	28.6	7.5	71.3	99.7	88.719	81.7	28.4	1	0	0	0	0	0	0	0	0	0	0	1	0	0	0	N
Ducke	Wet	May	BG-Sentinel	Farofa	C	D-034	T24	D-T24-3-10	10	2019-05-27	09:18:00	2019-05-28	09:02:00	1424	0	26.4	126.8	21.2	83.8	2.2	0	2.2	4BD1DB	23.6	31.1	26.85	28.4	7.5	70.6	100	88.941	81.6	29.4	18	0	0	0	0	0	5	0	0	0	12	1	0	0	0	N
Ducke	Wet	May	BG-Sentinel	Chuva	A	D-501-4	T3	D-T3-6-10	10	2019-05-30	10:30:00	2019-05-31	08:45:00	1335	29.6	9	74.8	93.2	68	6.8	22.8	29.6	5016CC	23.6	29.6	24.8	25.3	6	99.2	100	99.982	99.9	0.8	0	0	0	0	0	0	0	0	0	0	0	0	0	0	0	N
Ducke	Wet	May	BG-Sentinel	Chuva	A	D-501-4	T5	D-T5-6-5	5	2019-05-30	10:49:00	2019-05-31	08:48:00	1319	29.6	9	74.8	93.2	68	6.8	22.8	29.6	D3D41	23.6	26.6	24.702	25.1	3	100	100	100	100	0	0	0	0	0	0	0	0	0	0	0	0	0	0	0	0	N
Ducke	Wet	May	BG-Sentinel	Chuva	A	D-501-4	T6	D-T6-6-0	0	2019-05-30	10:44:00	2019-05-31	09:15:00	1351	29.6	9	74.8	93.2	68	6.8	22.8	29.6	503BF	23.6	29.1	25.4	26.2	5.5	81.1	100	95.893	92.6	18.9	1	0	0	0	0	0	0	0	0	1	0	0	0	0	0	N
Ducke	Wet	May	BG-Sentinel	Chuva	A	D-501-4	T6	D-T6-6-15	15	2019-05-30	10:42:00	2019-05-31	09:18:00	1356	29.6	9	74.8	93.2	68	6.8	22.8	29.6	4BD1D6	23.6	32.6	25.333	26.2	9	71.4	100	97.302	94.7	28.6	2	0	0	0	0	0	1	0	0	0	0	1	0	0	0	N
Ducke	Wet	May	BG-Sentinel	Chuva	A	D-501-4	T7	D-T7-6-0	0	2019-05-30	10:58:00	2019-05-31	09:04:00	1326	29.6	9	74.8	93.2	68	6.8	22.8	29.6	5030A1	24.1	26.6	25.044	25.4	2.5	97.1	99.9	98.722	98.5	2.8	4	0	0	0	0	2	0	0	0	0	0	0	0	2	0	N
Ducke	Wet	May	BG-Sentinel	Chuva	A	D-501-4	T7	D-T7-6-15	15	2019-05-30	10:56:00	2019-05-31	08:56:00	1320	29.6	9	74.8	93.2	68	6.8	22.8	29.6	4BD136	24.1	27.1	25.111	25.5	3	99.6	100	99.99	99.9	0.4	1	0	0	0	0	0	0	0	0	0	0	1	0	0	0	N
Ducke	Dry	June	BG-Sentinel	Sol	B	D-033	T11	D-T11-4-15	15	2019-06-03	09:37:00	2019-06-04	09:35:00	1438	0	37.8	26.4	126.8	21.2	0	0	0	5030A1	23.1	29.1	24.714	25.6	6	82.8	100	97.883	95.9	17.2	0	0	0	0	0	0	0	0	0	0	0	0	0	0	0	N
Ducke	Wet	June	BG-Sentinel	Sol	B	D-033	T12	D-T12-4-10	10	2019-06-03	09:57:00	2019-06-04	09:50:00	1433	0	37.8	26.4	126.8	21.2	0	0	0	.	.	.	.	.	.	.	.	.	.	.	0	0	0	0	0	0	0	0	0	0	0	0	0	0	0	N
Ducke	Dry	June	BG-Sentinel	Sol	B	D-033	T12	D-T12-5-0	0	2019-06-03	09:58:00	2019-06-04	09:52:00	1434	0	37.8	26.4	126.8	21.2	0	0	0	4BD136	23.1	29.6	24.76	25.3	6.5	87.8	100	99.336	98.8	12.2	2	0	0	0	0	0	0	1	0	0	0	0	0	0	1	N
Ducke	Dry	June	BG-Sentinel	Sol	B	D-033	T13	D-T13-4-10	10	2019-06-03	09:49:00	2019-06-04	09:40:00	1431	0	37.8	26.4	126.8	21.2	0	0	0	D5D41	23.1	28.1	24.6	25.3	5	92	100	99.229	98.5	8	2	0	0	0	0	0	0	0	0	0	1	1	0	0	0	N
Ducke	Dry	June	BG-Sentinel	Sol	B	D-033	T13	D-T13-5-0	0	2019-06-03	09:50:00	2019-06-04	09:42:00	1432	0	37.8	26.4	126.8	21.2	0	0	0	5016CC	23.1	26.6	24.537	25	3.5	96.9	100	99.927	99.9	3.1	5	0	0	0	0	0	0	3	0	0	2	0	0	0	0	N
Ducke	Dry	June	BG-Sentinel	Sol	B	D-033	T14	D-T14-3-5	5	2019-06-03	09:53:00	2019-06-04	09:45:00	1432	0	37.8	26.4	126.8	21.2	0	0	0	4BD1DB	23.1	27.6	24.558	25.2	4.5	95.1	100	99.595	99.2	4.9	0	0	0	0	0	0	0	0	0	0	0	0	0	0	0	N
Ducke	Dry	June	BG-Sentinel	Chuva	A	D-501-4	T3	D-T3-6-0	0	2019-06-06	08:54:00	2019-06-07	09:15:00	1461	5	37.8	9	74.8	93.2	0	5	5	4BD136	22.6	26.6	24.63	25.2	4	94	100	99.877	99.8	6	0	0	0	0	0	0	0	0	0	0	0	0	0	0	0	N
Ducke	Dry	June	BG-Sentinel	Chuva	A	D-501-4	T3	D-T3-6-5	5	2019-06-06	08:55:00	2019-06-07	09:17:00	1462	5	37.8	9	74.8	93.2	0	5	5	D5D41	22.1	27.1	24.518	25.3	5	100	100	100	100	0	0	0	0	0	0	0	0	0	0	0	0	0	0	0	0	N
Ducke	Dry	June	BG-Sentinel	Chuva	A	D-501-4	T5	D-T5-6-15	15	2019-06-06	08:59:00	2019-06-07	09:21:00	1462	5	37.8	9	74.8	93.2	0	5	5	B2841	22.6	29.6	25.038	26.1	7	83.8	100	97.546	95.6	16.2	1	0	0	0	0	1	0	0	0	0	0	0	0	0	0	N
Ducke	Dry	June	BG-Sentinel	Chuva	A	D-501-4	T6	D-T6-6-10	10	2019-06-06	09:07:00	2019-06-07	09:24:00	1457	5	37.8	9	74.8	93.2	0	5	5	5016CC	22.1	32.6	24.985	26.2	10.5	74.2	100	97.658	95.6	25.8	1	0	0	0	0	1	0	0	0	0	0	0	0	0	0	N
Ducke	Dry	June	BG-Sentinel	Chuva	A	D-501-4	T7	D-T7-6-5	5	2019-06-06	09:13:00	2019-06-07	09:29:00	1456	5	37.8	9	74.8	93.2	0	5	5	4BD5D4	21.1	30.1	25.204	25.9	9	73.6	97.2	87.004	90.5	23.6	1	0	0	0	0	1	0	0	0	0	0	0	0	0	0	N
Ducke	Dry	June	BG-Sentinel	Farofa	C	D-034	T21	D-T21-3-10	10	2019-06-10	08:59:00	2019-06-11	08:47:00	1428	0	33.8	37.8	26.4	126.8	0	0	0	B2841	23.6	32.1	26.381	28	8.5	73	100	92.083	86.2	27	0	0	0	0	0	0	0	0	0	0	0	0	0	0	0	N
Ducke	Dry	June	BG-Sentinel	Farofa	C	D-034	T22	D-T22-4-15	15	2019-06-10	09:09:00	2019-06-11	08:51:00	1422	0	33.8	37.8	26.4	126.8	0	0	0	4BD163	23.6	31.6	26.365	28.1	8	70.1	100	91.731	85.1	29.9	3	0	0	0	0	1	0	0	0	0	0	2	0	0	0	N
Ducke	Dry	June	BG-Sentinel	Farofa	C	D-034	T23	D-T23-3-15	15	2019-06-10	09:21:00	2019-06-11	08:55:00	1414	0	33.8	37.8	26.4	126.8	0	0	0	5016CC	23.6	32.1	25.429	28.3	8.5	69	100	91.553	84.6	31	2	0	0	0	0	0	0	0	0	0	0	2	0	0	0	N
Ducke	Dry	June	BG-Sentinel	Farofa	C	D-034	T24	D-T24-3-5	5	2019-06-10	09:28:00	2019-06-11	09:01:00	1413	0	33.8	37.8	26.4	126.8	0	0	0	4BD5D4	23.1	30.1	25.86	27.3	7	73.7	100	93.275	88	26.3	1	0	0	0	0	0	1	0	0	0	0	0	0	0	0	N
Ducke	Dry	June	BG-Sentinel	Farofa	C	D-034	T24	D-T24-4-0	0	2019-06-10	09:33:00	2019-06-11	08:58:00	1405	0	33.8	37.8	26.4	126.8	0	0	0	D5D41	24.1	27.6	25.523	26.3	3.5	100	100	100	100	0	2	0	0	0	0	0	0	0	0	0	0	0	0	2	0	N
Ducke	Dry	June	BG-Sentinel	Sol	B	D-033	T11	D-T11-4-10	10	2019-06-13	09:15:00	2019-06-14	08:45:00	1410	0.4	28.8	37.8	9	74.8	0	0.4	0.4	.	.	.	.	.	.	.	.	.	.	.	0	0	0	0	0	0	0	0	0	0	0	0	0	0	0	N
Ducke	Dry	June	BG-Sentinel	Sol	B	D-033	T11	D-T11-5-0	0	2019-06-13	09:17:00	2019-06-14	08:46:00	1409	0.4	28.8	37.8	9	74.8	0	0.4	0.4	.	.	.	.	.	.	.	.	.	.	.	3	0	0	0	0	0	0	0	0	1	1	0	0	1	0	N
Ducke	Dry	June	BG-Sentinel	Sol	B	D-033	T12	D-T12-4-5	5	2019-06-13	09:42:00	2019-06-14	09:05:00	1403	0.4	28.8	37.8	9	74.8	0	0.4	0.4	4BD504	.	.	.	.	.	86.3	98.3	94.055	91.9	12	0	0	0	0	0	0	0	0	0	0	0	0	0	0	0	N
Ducke	Dry	June	BG-Sentinel	Sol	B	D-033	T13	D-T13-5-15	15	2019-06-13	09:20:00	2019-06-14	08:48:00	1408	0.4	28.8	37.8	9	74.8	0	0.4	0.4	5035BF	24.1	30.1	26.248	27.4	6	77.8	100	93.738	89.9	22.2	4	0	0	0	0	0	0	0	0	0	0	4	0	0	0	N
Ducke	Dry	June	BG-Sentinel	Sol	B	D-033	T11	D-T11-5-5	5	2019-06-17	11:13:00	2019-06-18	09:14:00	1321	0	3.8	33.8	37.8	26.4	0	0	0	4BD136	23.6	31.1	26.122	27.5	7.5	72.7	100	91.818	88	27.3	0	0	0	0	0	0	0	0	0	0	0	0	0	0	0	N
Ducke	Dry	June	BG-Sentinel	Sol	B	D-033	T12	D-T12-5-10	10	2019-06-17	11:31:00	2019-06-18	10:00:00	1349	0	3.8	33.8	37.8	26.4	0	0	0	.	.	.	.	.	.	.	.	.	.	.	1	0	0	0	0	0	0	0	0	0	0	1	0	0	0	N
Ducke	Dry	June	BG-Sentinel	Sol	B	D-033	T13	D-T13-5-10	10	2019-06-17	11:16:00	2019-06-18	09:30:00	1334	0	3.8	33.8	37.8	26.4	0	0	0	5035BF	23.6	33.1	26.522	27.9	9.5	65.2	99.3	87.142	82.9	34.1	1	0	0	0	0	0	0	0	0	0	0	1	0	0	0	N
Ducke	Dry	June	BG-Sentinel	Sol	B	D-033	T14	D-T14-4-15	15	2019-06-17	11:21:00	2019-06-18	09:40:00	1339	0	3.8	33.8	37.8	26.4	0	0	0	.	.	.	.	.	.	.	.	.	.	.	3	2	0	0	0	0	0	0	0	0	0	1	0	0	0	Y
Ducke	Dry	June	BG-Sentinel	Farofa	C	D-034	T21	D-T21-4-10	10	2019-06-17	11:59:00	2019-06-18	10:58:00	1379	0	3.8	33.8	37.8	26.4	0	0	0	D5D41	23.6	32.6	26.752	28.3	9	73.8	100	95.208	90.8	26.2	0	0	0	0	0	0	0	0	0	0	0	0	0	0	0	N
Ducke	Dry	June	BG-Sentinel	Farofa	C	D-034	T22	D-T22-4-0	0	2019-06-17	12:01:00	2019-06-18	11:03:00	1382	0	3.8	33.8	37.8	26.4	0	0	0	.	.	.	.	.	.	.	.	.	.	.	1	0	0	0	0	1	0	0	0	0	0	0	0	0	0	N
Ducke	Dry	June	BG-Sentinel	Farofa	C	D-034	T22	D-T22-4-5	5	2019-06-17	12:03:00	2019-06-18	11:10:00	1387	0	3.8	33.8	37.8	26.4	0	0	0	5030A1	23.6	30.1	26.36	27.8	6.5	66.2	99.8	87.871	82.7	33.6	1	0	0	0	0	0	0	0	0	0	0	1	0	0	0	N
Ducke	Dry	June	BG-Sentinel	Farofa	C	D-034	T23	D-T23-4-15	15	2019-06-17	12:06:00	2019-06-18	11:15:00	1389	0	3.8	33.8	37.8	26.4	0	0	0	33441	23.7	31.7	26.982	28.7	8	65.8	100	85.626	79.7	34.2	2	0	0	0	0	0	1	0	0	1	0	0	0	0	0	N
Ducke	Dry	June	BG-Sentinel	Farofa	C	D-034	T24	D-T24-4-5	5	2019-06-17	12:10:00	2019-06-18	11:24:00	1394	0	3.8	33.8	37.8	26.4	0	0	0	4BE456	24.1	30.6	26.763	28.2	6.5	66.6	99.3	87.886	83.2	32.7	0	0	0	0	0	0	0	0	0	0	0	0	0	0	0	N
Ducke	Dry	June	BG-Sentinel	Farofa	C	D-034	T24	D-T24-5-0	0	2019-06-17	12:12:00	2019-06-18	11:20:00	1388	0	3.8	33.8	37.8	26.4	0	0	0	.	.	.	.	.	.	.	.	.	.	.	3	0	0	0	0	1	0	0	0	1	0	1	0	0	0	N
Ducke	Dry	June	BG-Sentinel	Chuva	A	D-501-4	T3	D-T3-7-0	0	2019-06-17	09:59:00	2019-06-18	09:14:00	1395	0	3.8	33.8	37.8	26.4	0	0	0	4BD1DB	23.1	27.6	25.174	26.1	4.5	94.1	100	98.64	98	5.9	3	0	0	0	0	0	1	0	0	0	1	1	0	0	0	N
Ducke	Dry	June	BG-Sentinel	Chuva	A	D-501-4	T3	D-T3-7-5	5	2019-06-17	09:58:00	2019-06-18	09:02:00	1384	0	3.8	33.8	37.8	26.4	0	0	0	4FB41	.	.	.	.	.	73.8	96.5	90.206	86.3	22.7	0	0	0	0	0	0	0	0	0	0	0	0	0	0	0	N
Ducke	Dry	June	BG-Sentinel	Chuva	A	D-501-4	T5	D-T5-7-15	15	2019-06-17	10:01:00	2019-06-18	09:22:00	1401	0	3.8	33.8	37.8	26.4	0	0	0	4BD54	.	.	.	.	.	66.6	98.8	88.867	83	32.2	2	0	0	0	0	0	1	0	0	0	0	1	0	0	0	N
Ducke	Dry	June	BG-Sentinel	Chuva	A	D-501-4	T6	D-T6-7-10	10	2019-06-17	10:07:00	2019-06-18	09:40:00	1413	0	3.8	33.8	37.8	26.4	0	0	0	.	.	.	.	.	.	.	.	.	.	.	4	0	0	0	0	0	1	0	0	1	0	2	0	0	0	N
Ducke	Dry	June	BG-Sentinel	Chuva	A	D-501-4	T7	D-T7-7-5	5	2019-06-17	10:10:00	2019-06-18	09:35:00	1405	0	3.8	33.8	37.8	26.4	0	0	0	.	.	.	.	.	.	.	.	.	.	.	4	0	0	0	0	0	1	0	0	2	1	0	0	0	0	N
Ducke	Dry	June	BG-Sentinel	Sol	B	D-033	T11	D-T11-5-15	15	2019-06-18	09:21:00	2019-06-19	09:10:00	1429	0.8	3.8	33.8	32.4	15	0	0	0	4BD136	23.1	32.1	26.787	28.4	9	66.1	100	88.816	82.8	33.9	1	0	0	0	0	0	0	0	0	0	1	0	0	0	0	N
Ducke	Dry	June	BG-Sentinel	Sol	B	D-033	T12	D-T12-5-15	15	2019-06-18	10:05:00	2019-06-19	09:26:00	1401	0.8	3.8	33.8	32.4	15	0	0	0	4BDA34	23.1	30.6	25.882	26.7	7.5	83.3	98.6	92.536	90.3	15.3	2	0	0	0	0	0	0	0	0	0	0	2	0	0	0	N
Ducke	Dry	June	BG-Sentinel	Sol	B	D-033	T14	D-T14-4-5	5	2019-06-18	09:51:00	2019-06-19	09:17:00	1406	0.8	3.8	33.8	32.4	15	0	0	0	.	.	.	.	.	.	.	.	.	.	.	4	0	0	0	0	0	3	0	0	0	0	1	0	0	0	N
Ducke	Dry	June	BG-Sentinel	Farofa	C	D-034	T21	D-T21-4-0	0	2019-06-18	11:06:00	2019-06-19	10:02:00	1376	0.8	3.8	33.8	32.4	15	0	0	0	502C41	23.6	28.6	26.1	26.8	5	86.9	95.2	91.126	90.8	8.3	1	0	0	0	0	0	1	0	0	0	0	0	0	0	0	N
Ducke	Dry	June	BG-Sentinel	Farofa	C	D-034	T22	D-T22-4-10	10	2019-06-18	11:12:00	2019-06-19	10:04:00	1372	0.8	3.8	33.8	32.4	15	0	0	0	5030A1	23.1	31.1	26.506	28	8	68.1	100	88.637	82.2	31.9	5	1	0	0	0	0	4	0	0	0	0	0	0	0	0	Y
Ducke	Dry	June	BG-Sentinel	Farofa	C	D-034	T23	D-T23-4-0	0	2019-06-18	11:22:00	2019-06-19	10:08:00	1366	0.8	3.8	33.8	32.4	15	0	0	0	4BE52	23.1	28.1	25.719	26.4	5	85.1	98.6	93.143	91.6	13.5	2	0	0	0	0	0	1	0	0	0	0	0	0	1	0	N
Ducke	Dry	June	BG-Sentinel	Farofa	C	D-034	T23	D-T23-4-5	5	2019-06-18	11:17:00	2019-06-19	10:06:00	1369	0.8	3.8	33.8	32.4	15	0	0	0	33441	23.2	31.7	26.189	27.6	8.5	68.9	100	91.569	85.7	31.1	0	0	0	0	0	0	0	0	0	0	0	0	0	0	0	N
Ducke	Dry	June	BG-Sentinel	Farofa	C	D-034	T24	D-T24-4-15	15	2019-06-18	11:26:00	2019-06-19	10:11:00	1365	0.8	3.8	33.8	32.4	15	0	0	0	4BE456	23.1	32.1	26.784	28.3	9	68	100	88.847	83	32	3	0	0	0	0	0	0	0	0	0	0	3	0	0	0	N
Ducke	Dry	June	BG-Sentinel	Chuva	A	D-501-4	T3	D-T3-6-15	15	2019-06-18	09:03:00	2019-06-19	09:00:00	1437	0.8	3.8	33.8	32.4	15	0	0	0	4FB41	.	.	.	.	.	71	98.1	88.281	82.9	27.1	1	0	0	0	0	0	0	0	0	0	0	1	0	0	0	N
Ducke	Dry	June	BG-Sentinel	Chuva	A	D-501-4	T5	D-T5-6-0	0	2019-06-18	09:27:00	2019-06-19	09:03:00	1416	0.8	3.8	33.8	32.4	15	0	0	0	4BD1DB	23.1	27.6	25.35	25.9	4.5	98.9	100	99.952	100	1.1	8	0	0	1	0	0	0	7	0	0	0	0	0	0	0	N
Ducke	Dry	June	BG-Sentinel	Chuva	A	D-501-4	T5	D-T5-6-10	10	2019-06-18	09:23:00	2019-06-19	09:05:00	1422	0.8	3.8	33.8	32.4	15	0	0	0	4BD5D4	.	.	.	.	.	70.6	98.8	89.435	83.8	28.2	4	0	0	0	0	0	3	0	0	0	0	0	1	0	0	N
Ducke	Dry	June	BG-Sentinel	Chuva	A	D-501-4	T6	D-T6-6-5	5	2019-06-18	09:42:00	2019-06-19	09:09:00	1407	0.8	3.8	33.8	32.4	15	0	0	0	.	.	.	.	.	.	.	.	.	.	.	3	0	0	0	0	0	2	0	0	0	1	0	0	0	0	N
Ducke	Dry	June	BG-Sentinel	Chuva	A	D-501-4	T7	D-T7-6-10	10	2019-06-18	09:36:00	2019-06-19	09:07:00	1411	0.8	3.8	33.8	32.4	15	0	0	0	.	.	.	.	.	.	.	.	.	.	.	5	0	0	0	0	1	0	0	0	1	0	2	0	0	1	N
Ducke	Dry	June	BG-Sentinel	Sol	B	D-033	T11	D-T11-5-10	10	2019-06-24	09:44:00	2019-06-25	08:59:00	1395	0	12.8	3.8	33.8	37.8	0	0	0	4BD1DB	23.1	32.6	26.44	28.1	9.5	56.7	98.8	82.197	76.7	42.1	1	0	0	0	0	0	0	0	0	0	0	1	0	0	0	N
Ducke	Dry	June	BG-Sentinel	Sol	B	D-033	T12	D-T12-5-5	5	2019-06-24	09:59:00	2019-06-25	09:05:00	1386	0	12.8	3.8	33.8	37.8	0	0	0	5D35BF	23.6	32.1	26.227	27.6	8.5	63.8	96.5	83.272	78.8	32.7	3	0	0	0	0	0	0	0	0	0	0	3	0	0	0	N
Ducke	Dry	June	BG-Sentinel	Sol	B	D-033	T13	D-T13-5-5	5	2019-06-24	09:50:00	2019-06-25	09:11:00	1401	0	12.8	3.8	33.8	37.8	0	0	0	D5D41	23.1	29.6	25.791	27	6.5	80.2	100	95.402	92.1	19.8	5	0	0	0	0	1	3	0	0	0	0	1	0	0	0	N
Ducke	Dry	June	BG-Sentinel	Sol	B	D-033	T14	D-T14-5-0	0	2019-06-24	09:55:00	2019-06-25	09:20:00	1405	0	12.8	3.8	33.8	37.8	0	0	0	4BE52	24.1	30.1	25.802	26.9	6	77.2	95.6	90.804	88.9	18.4	1	0	0	0	0	0	0	0	0	0	0	1	0	0	0	N
Ducke	Dry	June	BG-Sentinel	Sol	B	D-033	T14	D-T14-5-10	10	2019-06-24	09:58:00	2019-06-25	09:16:00	1398	0	12.8	3.8	33.8	37.8	0	0	0	33441	23.2	32.2	26.37	28	9	61.8	98.1	83.593	78.7	36.3	0	0	0	0	0	0	0	0	0	0	0	0	0	0	0	N
Ducke	Dry	June	BG-Sentinel	Farofa	C	D-034	T21	D-T21-4-5	5	2019-06-24	09:43:00	2019-06-25	08:58:00	1395	0	12.8	3.8	33.8	37.8	0	0	0	502C41	23.6	31.1	26.663	28.3	7.5	59.7	94	80.402	73.5	34.3	0	0	0	0	0	0	0	0	0	0	0	0	0	0	0	N
Ducke	Dry	June	BG-Sentinel	Farofa	C	D-034	T22	D-T22-5-15	15	2019-06-24	09:46:00	2019-06-25	09:13:00	1407	0	12.8	3.8	33.8	37.8	0	0	0	4BD136	23.1	34.1	26.717	.	11	51.5	96.4	80.555	.	44.9	2	0	0	0	0	0	0	0	0	1	0	1	0	0	0	N
Ducke	Dry	June	BG-Sentinel	Farofa	C	D-034	T23	D-T23-4-10	10	2019-06-24	09:51:00	2019-06-25	09:23:00	1412	0	12.8	3.8	33.8	37.8	0	0	0	4BE456	23.1	34.1	26.738	28.3	11	57.8	96.9	81.161	75.6	39.1	2	0	0	0	0	0	0	0	0	0	0	2	0	0	0	N
Ducke	Dry	June	BG-Sentinel	Farofa	C	D-034	T24	D-T24-4-10	10	2019-06-24	09:58:00	2019-06-25	09:35:00	1417	0	12.8	3.8	33.8	37.8	0	0	0	4BDA34	24.1	30.1	25.777	26.8	6	77.2	95.6	90.872	89.1	18.4	0	0	0	0	0	0	0	0	0	0	0	0	0	0	0	N
Ducke	Dry	June	BG-Sentinel	Chuva	A	D-501-4	T3	D-T3-7-10	10	2019-06-24	10:50:00	2019-06-25	10:35:00	1425	0	12.8	3.8	33.8	37.8	0	0	0	.	.	.	.	.	.	.	.	.	.	.	0	0	0	0	0	0	0	0	0	0	0	0	0	0	0	N
Ducke	Dry	June	BG-Sentinel	Chuva	A	D-501-4	T5	D-T5-7-10	10	2019-06-24	10:56:00	2019-06-25	10:40:00	1424	0	12.8	3.8	33.8	37.8	0	0	0	4BD5D4	.	.	.	.	.	64.3	96.4	85.45	79.2	32.1	1	0	0	0	0	0	0	0	0	0	0	1	0	0	0	N
Ducke	Dry	June	BG-Sentinel	Chuva	A	D-501-4	T6	D-T6-7-5	5	2019-06-24	11:02:00	2019-06-25	10:45:00	1423	0	12.8	3.8	33.8	37.8	0	0	0	.	.	.	.	.	.	.	.	.	.	.	0	0	0	0	0	0	0	0	0	0	0	0	0	0	0	N
Ducke	Dry	June	BG-Sentinel	Chuva	A	D-501-4	T7	D-T7-7-0	0	2019-06-24	11:10:00	2019-06-25	10:52:00	1422	0	12.8	3.8	33.8	37.8	0	0	0	5030A1	23.1	28.1	24.897	26	5	81.5	98.4	92.453	89.9	16.9	3	0	0	0	0	0	0	0	0	1	1	1	0	0	0	N
Ducke	Dry	June	BG-Sentinel	Chuva	A	D-501-4	T7	D-T7-7-15	15	2019-06-24	11:12:00	2019-06-25	10:48:00	1416	0	12.8	3.8	33.8	37.8	0	0	0	5036B7	22.6	32.1	25.514	27.3	9.5	60.2	96.5	84.351	77.6	36.3	3	0	0	0	0	0	0	0	0	0	0	3	0	0	0	N
Ducke	Dry	June	BG-Sentinel	Sol	B	D-033	T14	D-T14-5-15	15	2019-06-27	09:51:00	2019-06-28	08:47:00	1376	0	12	4.2	28.8	37.8	0	0	0	33441	23.2	33.2	26.363	.	10	62	100	90.606	.	38	0	0	0	0	0	0	0	0	0	0	0	0	0	0	0	N
Ducke	Dry	June	BG-Sentinel	Sol	B	D-033	T14	D-T14-5-5	5	2019-06-27	09:51:00	2019-06-28	08:47:00	1376	0	12	4.2	28.8	37.8	0	0	0	4FB41	.	.	.	.	.	79.4	97.1	93.965	.	17.7	0	0	0	0	0	0	0	0	0	0	0	0	0	0	0	N
Ducke	Dry	June	BG-Sentinel	Farofa	C	D-034	T21	D-T21-4-15	15	2019-06-27	08:58:00	2019-06-28	08:25:00	1407	0	12	4.2	28.8	37.8	0	0	0	4BE52	21.1	31.1	25.748	26.7	10	67.2	98.6	91.202	88.4	31.4	0	0	0	0	0	0	0	0	0	0	0	0	0	0	0	N
Ducke	Dry	June	BG-Sentinel	Chuva	A	D-501-4	T3	D-T3-7-15	15	2019-06-27	09:07:00	2019-06-28	08:28:00	1401	0	12	4.2	28.8	37.8	0	0	0	4BD5D4	.	.	.	.	.	67.7	97.8	91.632	86.8	30.1	0	0	0	0	0	0	0	0	0	0	0	0	0	0	0	N
Ducke	Dry	June	BG-Sentinel	Chuva	A	D-501-4	T5	D-T5-7-0	0	2019-06-27	09:23:00	2019-06-28	08:37:00	1394	0	12	4.2	28.8	37.8	0	0	0	4BE456	23.6	29.1	25.621	26.5	5.5	84.4	100	98.534	97.3	15.6	0	0	0	0	0	0	0	0	0	0	0	0	0	0	0	N
Ducke	Dry	June	BG-Sentinel	Chuva	A	D-501-4	T5	D-T5-7-5	5	2019-06-27	09:20:00	2019-06-28	08:35:00	1395	0	12	4.2	28.8	37.8	0	0	0	4BDA34	23.6	31.1	25.887	26.9	7.5	67.2	98.6	90.97	87.9	31.4	1	0	0	0	0	0	0	0	0	0	0	1	0	0	0	N
Ducke	Dry	June	BG-Sentinel	Chuva	A	D-501-4	T6	D-T6-7-0	0	2019-06-27	09:28:00	2019-06-28	08:41:00	1393	0	12	4.2	28.8	37.8	0	0	0	5D36B7	23.6	27.6	25.504	26.2	4	79.7	99	96.538	95.1	19.3	0	0	0	0	0	0	0	0	0	0	0	0	0	0	0	N
Ducke	Dry	June	BG-Sentinel	Chuva	A	D-501-4	T6	D-T6-7-15	15	2019-06-27	09:26:00	2019-06-28	08:44:00	1398	0	12	4.2	28.8	37.8	0	0	0	.	.	.	.	.	.	.	.	.	.	.	0	0	0	0	0	0	0	0	0	0	0	0	0	0	0	N
Ducke	Dry	June	BG-Sentinel	Chuva	A	D-501-4	T7	D-T7-7-10	10	2019-06-27	09:40:00	2019-06-28	08:52:00	1392	0	12	4.2	28.8	37.8	0	0	0	.	.	.	.	.	.	.	.	.	.	.	4	0	0	0	0	0	2	0	0	0	0	2	0	0	0	N
Ducke	Wet	November	BG-Sentinel	Sol	B	D-033	T11	D-T11-6-5	5	2019-11-11	09:28:00	2019-11-12	08:59:00	1411	0.4	0.4	19	54	50	0	0	0	50167B	23.2	32.2	25.2851	26.5	9	67.7	99.3	94.917	91.2	31.6	3	0	0	0	0	0	0	0	0	1	2	0	0	0	0	N
Ducke	Wet	November	BG-Sentinel	Sol	B	D-033	T12	D-T12-6-5	5	2019-11-11	10:04:00	2019-11-12	09:17:00	1393	0.4	0.4	19	54	50	0	0	0	502D3E	23.6	30.6	25.5239	26.5	7	76.1	99.4	94.6913	92	23.3	3	0	0	0	0	0	2	0	0	0	1	0	0	0	0	N
Ducke	Wet	November	BG-Sentinel	Sol	B	D-033	T13	D-T13-6-0	0	2019-11-11	09:53:00	2019-11-12	09:05:00	1392	0.4	0.4	19	54	50	0	0	0	500F92	23.6	28.6	24.9511	25.7	5	87.6	99.1	96.6447	95.2	11.5	0	0	0	0	0	0	0	0	0	0	0	0	0	0	0	N
Ducke	Wet	November	BG-Sentinel	Sol	B	D-033	T13	D-T13-6-15	15	2019-11-11	09:50:00	2019-11-12	09:02:00	1392	0.4	0.4	19	54	50	0	0	0	501074	23.6	31.6	25.4191	26.6	8	65.2	100	92.9894	88.8	34.8	0	0	0	0	0	0	0	0	0	0	0	0	0	0	0	N
Ducke	Wet	November	BG-Sentinel	Farofa	C	D-034	T21	D-T21-5-0	0	2019-11-11	09:49:00	2019-11-12	09:07:00	1398	0.4	0.4	19	54	50	0	0	0	5035B1	23.6	29.6	25.3447	26.2	6	83.4	98.7	96.0021	94.1	15.3	0	0	0	0	0	0	0	0	0	0	0	0	0	0	0	N
Ducke	Wet	November	BG-Sentinel	Farofa	C	D-034	T21	D-T21-5-15	15	2019-11-11	09:38:00	2019-11-12	09:02:00	1404	0.4	0.4	19	54	50	0	0	0	503635	23.7	31.2	25.5511	26.6	7.5	72.7	99.4	94.1723	90.6	26.7	2	0	0	0	0	0	1	0	0	0	1	0	0	0	0	N
Ducke	Wet	November	BG-Sentinel	Farofa	C	D-034	T22	D-T22-5-10	10	2019-11-11	09:59:00	2019-11-12	09:12:00	1393	0.4	0.4	19	54	50	0	0	0	5014DE	23.6	32.1	25.4085	26.6	8.5	66	99.7	94.417	90.6	33.7	3	0	0	0	0	0	2	0	0	0	1	0	0	0	0	N
Ducke	Wet	November	BG-Sentinel	Farofa	C	D-034	T23	D-T23-5-10	10	2019-11-11	10:06:00	2019-11-12	09:17:00	1391	0.4	0.4	19	54	50	0	0	0	4BDCEF	23.6	32.1	25.2848	26.4	8.5	68.1	99.7	94.3761	90.4	31.6	1	0	0	0	0	1	0	0	0	0	0	0	0	0	0	N
Ducke	Wet	November	BG-Sentinel	Farofa	C	D-034	T24	D-T24-5-5	5	2019-11-11	10:24:00	2019-11-12	09:20:00	1376	0.4	0.4	19	54	50	0	0	0	501342	23.6	31.6	25.0348	26.1	8	65.7	99.5	95.137	91.9	33.8	0	0	0	0	0	0	0	0	0	0	0	0	0	0	0	N
Ducke	Wet	November	BG-Sentinel	Sol	B	D-033	T11	D-T11-6-10	10	2019-11-13	09:09:00	2019-11-14	08:39:00	1410	31.4	0.8	5.6	66.6	6.8	0	0.2	0.2	50324D	22.1	29.1	23.9511	24.8	7	86.8	100	98.0043	96.4	13.2	0	0	0	0	0	0	0	0	0	0	0	0	0	0	0	N
Ducke	Wet	November	BG-Sentinel	Sol	B	D-033	T12	D-T12-6-10	10	2019-11-13	09:37:00	2019-11-14	08:44:00	1387	31.4	0.8	5.6	66.6	6.8	0	0.2	0.2	502D3E	22.6	28.6	24.0783	24.8	6	86.1	100	97.6174	96	13.9	0	0	0	0	0	0	0	0	0	0	0	0	0	0	0	N
Ducke	Wet	November	BG-Sentinel	Sol	B	D-033	T13	D-T13-6-5	5	2019-11-13	09:17:00	2019-11-14	08:52:00	1415	31.4	0.8	5.6	66.6	6.8	0	0.2	0.2	50167B	22.2	27.7	23.7426	24.4	5.5	90.2	100	98.383	97.2	9.8	0	0	0	0	0	0	0	0	0	0	0	0	0	0	0	N
Ducke	Wet	November	BG-Sentinel	Sol	B	D-033	T14	D-T14-6-10	10	2019-11-13	09:25:00	2019-11-14	08:47:00	1402	31.4	0.8	5.6	66.6	6.8	0	0.2	0.2	500F92	22.1	29.1	23.8021	24.7	7	82.9	100	97.683	96	17.1	0	0	0	0	0	0	0	0	0	0	0	0	0	0	0	N
Ducke	Wet	November	BG-Sentinel	Farofa	C	D-034	T21	D-T21-5-5	5	2019-11-13	09:04:00	2019-11-14	08:50:00	1426	31.4	0.8	5.6	66.6	6.8	0	0.2	0.2	4BDCEF	22.1	28.6	23.8979	24.7	6.5	84.8	100	97.9191	96.1	15.2	0	0	0	0	0	0	0	0	0	0	0	0	0	0	0	N
Ducke	Wet	November	BG-Sentinel	Farofa	C	D-034	T22	D-T22-5-0	0	2019-11-13	09:19:00	2019-11-14	08:58:00	1419	31.4	0.8	5.6	66.6	6.8	0	0.2	0.2	5014DE	23.1	28.1	24.3553	25.1	5	92.4	100	98.4851	97.6	7.6	0	0	0	0	0	0	0	0	0	0	0	0	0	0	0	N
Ducke	Wet	November	BG-Sentinel	Farofa	C	D-034	T23	D-T23-5-5	5	2019-11-13	09:25:00	2019-11-14	09:04:00	1419	31.4	0.8	5.6	66.6	6.8	0	0.2	0.2	501342	22.1	29.1	23.8708	24.7	7	81.1	100	97.1271	95	18.9	0	0	0	0	0	0	0	0	0	0	0	0	0	0	0	N
Ducke	Wet	November	BG-Sentinel	Farofa	C	D-034	T24	D-T24-5-15	15	2019-11-13	09:37:00	2019-11-14	09:11:00	1414	31.4	0.8	5.6	66.6	6.8	0	0.2	0.2	503635	22.2	29.7	24.1255	25	7.5	80.3	100	97.6872	95.7	19.7	0	0	0	0	0	0	0	0	0	0	0	0	0	0	0	N
Ducke	Wet	November	BG-Sentinel	Sol	B	D-033	T11	D-T11-6-0	0	2019-11-18	10:42:00	2019-11-19	09:38:00	1376	1	41.2	0.4	19	54	7	0	7	501342	24.1	27.6	25.3717	26.1	3.5	91.4	100	98.9304	97.9	8.6	1	0	0	0	0	0	1	0	0	0	0	0	0	0	0	N
Ducke	Wet	November	BG-Sentinel	Sol	B	D-033	T11	D-T11-6-15	15	2019-11-18	10:42:00	2019-11-19	09:27:00	1365	1	41.2	0.4	19	54	7	0	7	4BDCEF	24.1	30.1	25.5889	27	6	74.8	100	94.9844	90	25.2	3	0	0	0	0	2	0	0	0	0	0	1	0	0	0	N
Ducke	Wet	November	BG-Sentinel	Sol	B	D-033	T12	D-T12-6-15	15	2019-11-18	10:52:00	2019-11-19	09:36:00	1364	1	41.2	0.4	19	54	7	0	7	5014DE	24.1	31.6	26.2304	27.8	7.5	66.4	100	92.1522	85.9	33.6	1	0	0	0	0	0	1	0	0	0	0	0	0	0	0	N
Ducke	Wet	November	BG-Sentinel	Sol	B	D-033	T13	D-T13-6-10	10	2019-11-18	10:47:00	2019-11-19	09:32:00	1365	1	41.2	0.4	19	54	7	0	7	5035B1	24.1	29.6	25.6978	26.9	5.5	80.2	100	96.05	92.2	19.8	2	1	0	0	0	0	0	0	0	0	0	0	0	0	1	Y
Ducke	Wet	November	BG-Sentinel	Sol	B	D-033	T14	D-T14-6-5	5	2019-11-18	10:57:00	2019-11-19	09:34:00	1357	1	41.2	0.4	19	54	7	0	7	503635	24.2	28.7	25.8087	26.8	4.5	82.3	100	96.6413	93.6	17.7	0	0	0	0	0	0	0	0	0	0	0	0	0	0	0	N
Ducke	Wet	November	BG-Sentinel	Farofa	C	D-034	T21	D-T21-5-10	10	2019-11-18	09:59:00	2019-11-19	08:53:00	1374	3.2	41.2	0.4	19	54	7	0	7	501074	24.1	29.1	25.9043	27.1	5	76.4	98.1	91.087	86.3	21.7	3	0	0	0	0	2	0	0	0	0	0	1	0	0	0	N
Ducke	Wet	November	BG-Sentinel	Farofa	C	D-034	T22	D-T22-5-5	5	2019-11-18	10:06:00	2019-11-19	08:58:00	1372	1	41.2	0.4	19	54	7	0	7	50324D	24.1	29.1	25.8444	27	5	82.6	100	94.9244	90.4	17.4	1	0	0	0	0	0	0	0	0	0	0	1	0	0	0	N
Ducke	Wet	November	BG-Sentinel	Farofa	C	D-034	T23	D-T23-5-0	0	2019-11-18	10:13:00	2019-11-19	09:02:00	1369	1	41.2	0.4	19	54	7	0	7	50167B	24.2	28.2	25.6348	26.5	4	90.2	99.8	96.9326	94.7	9.6	2	0	0	0	0	1	0	1	0	0	0	0	0	0	0	N
Ducke	Wet	November	BG-Sentinel	Farofa	C	D-034	T23	D-T23-5-15	15	2019-11-18	10:13:00	2019-11-19	09:05:00	1372	1	41.2	0.4	19	54	7	0	7	502D3E	24.6	30.1	26.3609	27.8	5.5	77.1	99.4	92.0848	86.9	22.3	2	0	0	0	0	2	0	0	0	0	0	0	0	0	0	N
Ducke	Wet	November	BG-Sentinel	Farofa	C	D-034	T24	D-T24-5-10	10	2019-11-18	10:19:00	2019-11-19	09:09:00	1370	1	41.2	0.4	19	54	7	0	7	500F92	24.1	29.1	25.8174	27.1	5	76.4	99.7	93.2283	88.6	23.3	0	0	0	0	0	0	0	0	0	0	0	0	0	0	0	N
Ducke	Wet	November	BG-Sentinel	Sol	B	D-033	T12	D-T12-6-0	0	2019-11-21	09:31:00	2019-11-22	09:37:00	1446	4.6	94	32.2	5.2	67	0	0	0	50324D	23.1	27.6	25.1521	26.2	4.5	94.7	100	98.4146	98.1	5.3	2	0	1	0	0	1	0	0	0	0	0	0	0	0	0	N
Ducke	Wet	November	BG-Sentinel	Sol	B	D-033	T12	D-T12-7-5	5	2019-11-21	09:33:00	2019-11-22	09:35:00	1442	4.6	94	32.2	5.2	67	0	0	0	50167B	22.2	30.2	25.5021	27.3	8	71.5	100	91.8542	86.7	28.5	1	0	0	0	0	0	1	0	0	0	0	0	0	0	0	N
Ducke	Wet	November	BG-Sentinel	Sol	B	D-033	T13	D-T13-7-15	15	2019-11-21	09:40:00	2019-11-22	09:24:00	1424	4.6	94	32.2	5.2	67	0	0	0	501074	22.6	32.1	25.8128	27.9	9.5	58	100	89.0532	82.1	42	2	0	0	0	0	0	0	0	0	0	0	2	0	0	0	N
Ducke	Wet	November	BG-Sentinel	Sol	B	D-033	T14	D-T14-6-15	15	2019-11-21	09:38:00	2019-11-22	09:29:00	1431	4.6	94	32.2	5.2	67	0	0	0	.	.	.	.	.	.	.	.	.		.	2	0	0	0	0	0	1	0	0	0	0	1	0	0	0	N
Ducke	Wet	November	BG-Sentinel	Farofa	C	D-034	T21	D-T21-6-0	0	2019-11-21	09:04:00	2019-11-22	08:41:00	1417	4.6	94	32.2	5.2	67	0	0	0	503635	23.2	28.2	25.3596	26.6	5	90.2	100	96.8979	95.2	9.8	2	0	0	0	0	1	0	0	0	0	0	1	0	0	0	N
Ducke	Wet	November	BG-Sentinel	Farofa	C	D-034	T22	D-T22-6-5	5	2019-11-21	09:07:00	2019-11-22	08:54:00	1427	4.6	94	32.2	5.2	67	0	0	0	501342	22.6	31.1	25.6957	27.7	8.5	62.7	100	89.9723	83.6	37.3	1	0	0	0	0	0	0	0	0	0	0	1	0	0	0	N
Ducke	Wet	November	BG-Sentinel	Farofa	C	D-034	T23	D-T23-6-10	10	2019-11-21	08:57:00	2019-11-22	08:56:00	1439	4.6	94	32.2	5.2	67	0	0	0	5035B1	22.6	31.6	26.0583	28.2	9	64.6	100	88.7229	82	35.4	1	0	0	0	0	0	0	0	0	0	0	1	0	0	0	N
Ducke	Wet	November	BG-Sentinel	Farofa	C	D-034	T24	D-T24-6-10	10	2019-11-21	09:09:00	2019-11-22	09:00:00	1431	4.6	94	32.2	5.2	67	0	0	0	502D3E	22.6	32.1	26.2458	28.3	9.5	63.2	100	88.8146	82.1	36.8	1	0	0	0	0	0	0	0	0	0	0	1	0	0	0	N
Ducke	Wet	November	BG-Sentinel	Sol	B	D-033	T11	D-T11-7-15	15	2019-11-26	09:29:00	2019-11-27	09:27:00	1438	3.8	30.2	100	0.8	11	0	0	0	50324D	24.6	34.6	28.3187	30.2	10	62.3	98.1	84.8563	77.4	35.8	0	0	0	0	0	0	0	0	0	0	0	0	0	0	0	N
Ducke	Wet	November	BG-Sentinel	Sol	B	D-033	T12	D-T12-7-10	10	2019-11-26	09:46:00	2019-11-27	09:43:00	1437	3.8	30.2	100	0.8	11	0	0	0	50167B	24.7	32.2	27.9604	29.7	7.5	68.2	96.9	85.9604	79.2	28.7	1	0	0	0	0	0	0	0	0	0	0	1	0	0	0	N
Ducke	Wet	November	BG-Sentinel	Sol	B	D-033	T13	D-T13-7-5	5	2019-11-26	09:37:00	2019-11-27	09:31:00	1434	3.8	30.2	100	0.8	11	0	0	0	501074	24.6	31.6	27.4958	28.7	7	73.9	96.2	88.4667	83.7	22.3	0	0	0	0	0	0	0	0	0	0	0	0	0	0	0	N
Ducke	Wet	November	BG-Sentinel	Sol	B	D-033	T14	D-T14-6-0	0	2019-11-26	09:42:00	2019-11-27	09:37:00	1435	3.8	30.2	100	0.8	11	0	0	0	5014DE	25.1	35.1	27.5167	28.5	10	74.4	98	94.4292	92.3	23.6	1	0	0	0	0	0	0	0	0	0	0	0	0	0	1	N
Ducke	Wet	November	BG-Sentinel	Sol	B	D-033	T14	D-T14-7-5	5	2019-11-26	09:42:00	2019-11-27	09:38:00	1436	3.8	30.2	100	0.8	11	0	0	0	.	.	.	.	.	.	.	.	.		.	1	0	0	0	0	1	0	0	0	0	0	0	0	0	0	N
Ducke	Wet	November	BG-Sentinel	Farofa	C	D-034	T21	D-T21-6-5	5	2019-11-26	08:48:00	2019-11-27	08:36:00	1428	3.8	30.2	100	0.8	11	0	0	0	500F92	24.6	34.1	27.9333	29.7	9.5	63.3	96.8	86.4104	79.6	33.5	0	0	0	0	0	0	0	0	0	0	0	0	0	0	0	N
Ducke	Wet	November	BG-Sentinel	Farofa	C	D-034	T22	D-T22-6-15	15	2019-11-26	08:58:00	2019-11-27	08:52:00	1434	3.8	30.2	100	0.8	11	0	0	0	501342	24.6	33.6	28.1312	30	9	63	97.1	84.225	76.3	34.1	0	0	0	0	0	0	0	0	0	0	0	0	0	0	0	N
Ducke	Wet	November	BG-Sentinel	Farofa	C	D-034	T23	D-T23-6-5	5	2019-11-26	09:02:00	2019-11-27	08:57:00	1435	3.8	30.2	100	0.8	11	0	0	0	5035B1	25.1	36.5	28.0872	29.8	11.4	60.5	96.8	87.3638	80.8	36.3	0	0	0	0	0	0	0	0	0	0	0	0	0	0	0	N
Ducke	Wet	November	BG-Sentinel	Farofa	C	D-034	T24	D-T24-6-0	0	2019-11-26	09:10:00	2019-11-27	09:01:00	1431	3.8	30.2	100	0.8	11	0	0	0	503635	25.2	30.7	27.3875	28.3	5.5	86.4	97.5	93.8604	92	11.1	2	0	0	0	0	1	0	0	0	0	0	1	0	0	0	N
Ducke	Wet	November	BG-Sentinel	Farofa	C	D-034	T24	D-T24-6-15	15	2019-11-26	09:10:00	2019-11-27	09:04:00	1434	3.8	30.2	100	0.8	11	0	0	0	502D3E	25.1	33.6	28.5062	30.5	8.5	65.1	97.5	84.5417	76.6	32.4	1	0	0	0	0	0	0	0	0	0	1	0	0	0	0	N
Ducke	Wet	November	BG-Sentinel	Sol	B	D-033	T11	D-T11-7-0	0	2019-11-28	09:32:00	2019-11-29	09:33:00	1441	0	10.2	94	32.2	5.2	0	0	0	5014DE	24.1	39.1	27.3083	28.9	15	56.8	95.6	89.2062	86	38.8	3	0	1	0	0	1	1	0	0	0	0	0	0	0	0	N
Ducke	Wet	November	BG-Sentinel	Sol	B	D-033	T11	D-T11-7-5	5	2019-11-28	09:29:00	2019-11-29	09:31:00	1442	0	10.2	94	32.2	5.2	0	0	0	50324D	24.1	40.1	27.8959	29.9	16	45.7	95.7	81.4653	75.5	50	1	0	0	0	0	0	1	0	0	0	0	0	0	0	0	N
Ducke	Wet	November	BG-Sentinel	Sol	B	D-033	T12	D-T12-7-15	15	2019-11-28	09:43:00	2019-11-29	09:50:00	1447	0	10.2	94	32.2	5.2	0	0	0	50167B	23.7	37.1	28.0708	30.2	13.4	44.5	94.9	78.9083	72.1	50.4	1	0	0	0	0	0	0	0	0	0	0	0	0	0	1	N
Ducke	Wet	November	BG-Sentinel	Sol	B	D-033	T13	D-T13-7-10	10	2019-11-28	09:35:00	2019-11-29	09:38:00	1443	0	10.2	94	32.2	5.2	0	0	0	501074	23.6	33.6	27.7875	29.7	10	59.9	94.6	80.1812	74.1	34.7	2	0	0	0	0	1	0	0	0	0	0	1	0	0	0	N
Ducke	Wet	November	BG-Sentinel	Sol	B	D-033	T14	D-T14-7-10	10	2019-11-28	09:39:00	2019-11-29	09:44:00	1445	0	10.2	94	32.2	5.2	0	0	0	.	.	.	.	.	.	.	.	.		.	0	0	0	0	0	0	0	0	0	0	0	0	0	0	0	N
Ducke	Wet	November	BG-Sentinel	Farofa	C	D-034	T21	D-T21-6-10	10	2019-11-28	08:58:00	2019-11-29	08:49:00	1431	0	10.2	94	32.2	5.2	0	0	0	500F92	23.1	32.6	27.6	29.7	9.5	58.8	97.2	81.5354	73.9	38.4	0	0	0	0	0	0	0	0	0	0	0	0	0	0	0	N
Ducke	Wet	November	BG-Sentinel	Farofa	C	D-034	T22	D-T22-6-0	0	2019-11-28	09:00:00	2019-11-29	08:55:00	1435	0	10.2	94	32.2	5.2	0	0	0	503635	23.7	30.7	26.8875	28.3	7	81.4	97.9	91.9521	89.2	16.5	1	0	0	0	0	0	0	0	0	0	0	0	0	0	1	N
Ducke	Wet	November	BG-Sentinel	Farofa	C	D-034	T22	D-T22-6-10	10	2019-11-28	09:01:00	2019-11-29	08:53:00	1432	0	10.2	94	32.2	5.2	0	0	0	501342	23.6	35.6	27.8979	30.1	12	49.8	96.1	79.3064	71.1	46.3	1	0	0	0	0	0	1	0	0	0	0	0	0	0	0	N
Ducke	Wet	November	BG-Sentinel	Farofa	C	D-034	T23	D-T23-6-15	15	2019-11-28	09:05:00	2019-11-29	09:00:00	1435	0	10.2	94	32.2	5.2	0	0	0	5035B1	23.6	33.6	28.3708	30.6	10	54.5	95.7	77.8917	70.3	41.2	1	0	0	0	0	0	0	0	0	0	0	0	0	0	1	N
Ducke	Wet	December	BG-Sentinel	Sol	B	D-033	T11	D-T11-7-10	10	2019-12-03	09:43:00	2019-12-04	09:12:00	1409	0	6.2	30.2	100	0.8	0	0	0	.	.	.	.	.	.	.	.	.	.	.	0	0	0	0	0	0	0	0	0	0	0	0	0	0	0	N
Ducke	Wet	December	BG-Sentinel	Sol	B	D-033	T12	D-T12-8-15	15	2019-12-03	09:59:00	2019-12-04	09:34:00	1415	0	6.2	30.2	100	0.8	0	0	0	503635	24.2	33.1	27.7938	29.9	8.9	55.6	98.4	82.4958	73.5	42.8	2	0	0	0	0	0	0	0	0	0	0	1	0	0	1	N
Ducke	Wet	December	BG-Sentinel	Sol	B	D-033	T13	D-T13-8-10	10	2019-12-03	09:47:00	2019-12-04	09:13:00	1406	0	6.2	30.2	100	0.8	0	0	0	5035B1	24.6	33.1	27.6532	29.7	8.5	79.7	85.1	81.3745	81.4	5.4	1	0	0	0	0	1	0	0	0	0	0	0	0	0	0	N
Ducke	Wet	December	BG-Sentinel	Sol	B	D-033	T14	D-T14-7-0	0	2019-12-03	09:50:00	2019-12-04	09:17:00	1407	0	6.2	30.2	100	0.8	0	0	0	501342	24.6	30.1	26.7809	28	5.5	79	84.2	80.2681	80.4	5.2	0	0	0	0	0	0	0	0	0	0	0	0	0	0	0	N
Ducke	Wet	December	BG-Sentinel	Sol	B	D-033	T14	D-T14-7-15	15	2019-12-03	09:57:00	2019-12-04	09:19:00	1402	0	6.2	30.2	100	0.8	0	0	0	502D3E	24.1	37.6	28.1957	30.8	13.5	78.7	87	80.4638	80.7	8.3	0	0	0	0	0	0	0	0	0	0	0	0	0	0	0	N
Ducke	Wet	December	BG-Sentinel	Farofa	C	D-034	T21	D-T21-6-15	15	2019-12-03	08:54:00	2019-12-04	08:27:00	1413	0	6.2	30.2	100	0.8	0	0	0	.	.	.	.	.	.	.	.	.	.	.	0	0	0	0	0	0	0	0	0	0	0	0	0	0	0	N
Ducke	Wet	December	BG-Sentinel	Farofa	C	D-034	T22	D-T22-7-10	10	2019-12-03	09:02:00	2019-12-04	08:31:00	1409	0	6.2	30.2	100	0.8	0	0	0	5014DE	24.6	33.6	28.0149	30.2	9	61.3	90.8	77.9702	72.5	29.5	0	0	0	0	0	0	0	0	0	0	0	0	0	0	0	N
Ducke	Wet	December	BG-Sentinel	Farofa	C	D-034	T23	D-T23-6-0	0	2019-12-03	09:11:00	2019-12-04	08:34:00	1403	0	6.2	30.2	100	0.8	0	0	0	501074	24.6	31.6	27.0787	28.7	7	69.8	94.1	85.1809	81.1	24.3	2	0	0	0	0	0	0	0	0	0	0	1	0	0	1	N
Ducke	Wet	December	BG-Sentinel	Farofa	C	D-034	T23	D-T23-7-5	5	2019-12-03	09:09:00	2019-12-04	08:37:00	1408	0	6.2	30.2	100	0.8	0	0	0	50324D	24.1	36.6	27.7383	30.1	12.5	68.7	87	79.5979	76.8	18.3	1	0	0	0	0	0	1	0	0	0	0	0	0	0	0	N
Ducke	Wet	December	BG-Sentinel	Farofa	C	D-034	T24	D-T24-6-5	5	2019-12-03	09:16:00	2019-12-04	08:41:00	1405	0	6.2	30.2	100	0.8	0	0	0	4BE52	24.1	35.1	27.8021	30.2	11	68.2	82.6	70.1277	71.3	14.4	0	0	0	0	0	0	0	0	0	0	0	0	0	0	0	N
Ducke	Wet	December	BG-Sentinel	Sol	B	D-033	T11	D-T11-8-5	5	2019-12-05	09:45:00	2019-12-06	09:45:00	1440	1.8	0.8	10.2	94	32.2	0	1.8	1.8	.	.	.	.	.	.	.	.	.	.	.	1	0	0	0	0	0	0	0	0	0	0	1	0	0	0	N
Ducke	Wet	December	BG-Sentinel	Sol	B	D-033	T12	D-T12-7-0	0	2019-12-05	10:02:00	2019-12-06	09:58:00	1436	1.8	0.8	10.2	94	32.2	0	1.8	1.8	502D3E	24.6	29.1	26.717	27.6	4.5	80.7	82.2	81.4362	81.3	1.5	1	0	0	0	0	0	0	0	0	1	0	0	0	0	0	N
Ducke	Wet	December	BG-Sentinel	Sol	B	D-033	T13	D-T13-7-0	0	2019-12-05	09:51:00	2019-12-06	09:50:00	1439	1.8	0.8	10.2	94	32.2	0	1.8	1.8	501074	25.1	29.1	26.5271	27.2	4	77.2	86.7	79.2125	79.9	9.5	0	0	0	0	0	0	0	0	0	0	0	0	0	0	0	N
Ducke	Wet	December	BG-Sentinel	Sol	B	D-033	T13	D-T13-8-5	5	2019-12-05	09:51:00	2019-12-06	09:51:00	1440	1.8	0.8	10.2	94	32.2	0	1.8	1.8	5035B1	24.6	29.6	26.7771	27.8	5	82.2	84	82.8375	82.7	1.8	1	0	0	0	0	0	0	0	0	0	0	1	0	0	0	N
Ducke	Wet	December	BG-Sentinel	Farofa	C	D-034	T21	D-T21-7-0	0	2019-12-05	09:05:00	2019-12-06	08:41:00	1416	1.8	0.8	10.2	94	32.2	0	1.8	1.8	501342	24.6	29.6	26.5149	27.5	5	78.9	83.6	80.7234	80.8	4.7	2	0	0	0	0	0	0	0	0	1	0	1	0	0	0	N
Ducke	Wet	December	BG-Sentinel	Farofa	C	D-034	T21	D-T21-7-5	5	2019-12-05	08:55:00	2019-12-06	08:42:00	1427	1.8	0.8	10.2	94	32.2	0	1.8	1.8	.	.	.	.	.	.	.	.	.	.	.	0	0	0	0	0	0	0	0	0	0	0	0	0	0	0	N
Ducke	Wet	December	BG-Sentinel	Farofa	C	D-034	T22	D-T22-7-15	15	2019-12-05	08:59:00	2019-12-06	08:49:00	1430	1.8	0.8	10.2	94	32.2	0	1.8	1.8	5014DE	24.6	31.1	27.3083	28.7	6.5	80.3	91.3	86.6354	86.5	11	0	0	0	0	0	0	0	0	0	0	0	0	0	0	0	N
Ducke	Wet	December	BG-Sentinel	Farofa	C	D-034	T23	D-T23-7-10	10	2019-12-05	09:09:00	2019-12-06	08:55:00	1426	1.8	0.8	10.2	94	32.2	0	1.8	1.8	50324D	24.1	31.1	27.1532	28.9	7	78.9	89.7	84.3468	82.8	10.8	0	0	0	0	0	0	0	0	0	0	0	0	0	0	0	N
Ducke	Wet	December	BG-Sentinel	Farofa	C	D-034	T24	D-T24-7-5	5	2019-12-05	09:13:00	2019-12-06	08:58:00	1425	1.8	0.8	10.2	94	32.2	0	1.8	1.8	4BE52	24.6	31.1	27.1106	28.7	6.5	67.6	70.5	69.3809	69.4	2.9	0	0	0	0	0	0	0	0	0	0	0	0	0	0	0	N
Ducke	Wet	December	BG-Sentinel	Sol	B	D-033	T12	D-T12-8-0	0	2019-12-10	09:50:00	2019-12-11	09:11:00	1401	0	30.8	6.2	30.2	100	0	0.6	0.6	502E06	24.6	28.1	25.475	25.9	3.5	88.7	96	94.2396	93.4	7.3	2	0	0	0	0	0	0	0	0	0	2	0	0	0	0	N
Ducke	Wet	December	BG-Sentinel	Sol	B	D-033	T12	D-T12-8-10	10	2019-12-10	09:50:00	2019-12-11	09:11:00	1401	0	30.8	6.2	30.2	100	0	0.6	0.6	502DE9	24.1	29.1	25.4437	26	5	82.7	96.1	93.3271	92	13.4	1	0	0	0	0	0	0	0	0	0	0	1	0	0	0	N
Ducke	Wet	December	BG-Sentinel	Sol	B	D-033	T13	D-T13-8-0	0	2019-12-10	09:42:00	2019-12-11	09:09:00	1407	0	30.8	6.2	30.2	100	0	0.6	0.6	.	.	.	.	.	.	.	.	.	.	.	4	0	0	0	0	0	0	0	0	0	4	0	0	0	0	N
Ducke	Wet	December	BG-Sentinel	Sol	B	D-033	T13	D-T13-8-15	15	2019-12-10	09:42:00	2019-12-11	09:08:00	1406	0	30.8	6.2	30.2	100	0	0.6	0.6	503306	24.1	29.6	25.5583	26.1	5.5	79.7	100	97.3771	95.6	20.3	3	0	0	0	0	1	0	0	0	0	2	0	0	0	0	N
Ducke	Wet	December	BG-Sentinel	Farofa	C	D-034	T21	D-T21-7-10	10	2019-12-10	08:51:00	2019-12-11	08:37:00	1426	0	30.8	6.2	30.2	100	0	0.6	0.6	.	.	.	.	.	.	.	.	.	.	.	0	0	0	0	0	0	0	0	0	0	0	0	0	0	0	N
Ducke	Wet	December	BG-Sentinel	Farofa	C	D-034	T22	D-T22-7-0	0	2019-12-10	08:58:00	2019-12-11	08:40:00	1422	0	30.8	6.2	30.2	100	0	0.6	0.6	5035B1	24.1	30.1	25.4958	26.2	6	85.4	97.8	94.5979	93	12.4	0	0	0	0	0	0	0	0	0	0	0	0	0	0	0	N
Ducke	Wet	December	BG-Sentinel	Farofa	C	D-034	T22	D-T22-7-5	5	2019-12-10	09:00:00	2019-12-11	08:42:00	1422	0	30.8	6.2	30.2	100	0	0.6	0.6	503635	24.2	32.1	25.5313	26.3	7.9	81.4	100	97.325	95	18.6	0	0	0	0	0	0	0	0	0	0	0	0	0	0	0	N
Ducke	Wet	December	BG-Sentinel	Farofa	C	D-034	T23	D-T23-7-15	15	2019-12-10	09:04:00	2019-12-11	08:46:00	1422	0	30.8	6.2	30.2	100	0	0.6	0.6	501074	23.6	31.6	25.217	26.1	8	72.7	100	95.5702	92.5	27.3	1	0	0	0	0	0	0	0	0	0	1	0	0	0	0	N
Ducke	Wet	December	BG-Sentinel	Farofa	C	D-034	T24	D-T24-7-15	15	2019-12-10	09:10:00	2019-12-11	08:49:00	1419	0	30.8	6.2	30.2	100	0	0.6	0.6	502D3E	24.1	30.6	25.3872	26.1	6.5	75.6	99.4	95.0106	92.7	23.8	1	0	0	0	1	0	0	0	0	0	0	0	0	0	0	N
Ducke	Wet	December	BG-Sentinel	Sol	B	D-033	T11	D-T11-8-0	0	2019-12-17	09:44:00	2019-12-18	09:36:00	1432	0	50.2	30.8	6.2	30.2	0	0	0	5035B1	23.6	27.1	25.2354	25.8	3.5	87.3	95.3	91.8271	91.1	8	2	0	2	0	0	0	0	0	0	0	0	0	0	0	0	N
Ducke	Wet	December	BG-Sentinel	Sol	B	D-033	T11	D-T11-8-10	10	2019-12-17	09:43:00	2019-12-18	09:35:00	1432	0	50.2	30.8	6.2	30.2	0	0	0	5014DE	23.6	28.1	24.975	25.6	4.5	95.5	100	97.7896	98.2	4.5	1	0	0	0	0	0	0	0	0	0	0	1	0	0	0	N
Ducke	Wet	December	BG-Sentinel	Sol	B	D-033	T12	D-T12-8-5	5	2019-12-17	09:47:00	2019-12-18	09:39:00	1432	0	50.2	30.8	6.2	30.2	0	0	0	502DE9	24.1	27.1	25.3396	25.8	3	93.4	100	97.7625	97.4	6.6	1	0	0	0	0	0	0	0	0	0	0	0	0	0	1	N
Ducke	Wet	December	BG-Sentinel	Farofa	C	D-034	T21	D-T21-7-15	15	2019-12-17	08:59:00	2019-12-18	08:30:00	1411	0	50.2	30.8	6.2	30.2	0	0	0	.	.	.	.	.	.	.	.	.	.	.	0	0	0	0	0	0	0	0	0	0	0	0	0	0	0	N
Ducke	Wet	December	BG-Sentinel	Farofa	C	D-034	T22	D-T22-8-5	5	2019-12-17	09:01:00	2019-12-18	08:35:00	1414	0	50.2	30.8	6.2	30.2	0	0	0	503635	23.7	27.7	25.434	26.3	4	100	100	100	100	0	2	0	0	0	0	1	0	0	0	0	1	0	0	0	0	N
Ducke	Wet	December	BG-Sentinel	Farofa	C	D-034	T23	D-T23-7-0	0	2019-12-17	09:09:00	2019-12-18	08:42:00	1413	0	50.2	30.8	6.2	30.2	0	0	0	.	.	.	.	.	.	.	.	.	.	.	0	0	0	0	0	0	0	0	0	0	0	0	0	0	0	N
Ducke	Wet	December	BG-Sentinel	Farofa	C	D-034	T23	D-T23-8-5	5	2019-12-17	09:07:00	2019-12-18	08:40:00	1413	0	50.2	30.8	6.2	30.2	0	0	0	501074	23.1	27.1	25.0574	25.8	4	98.2	100	99.3553	99.2	1.8	1	0	0	0	0	0	0	0	0	0	0	1	0	0	0	N
Ducke	Wet	December	BG-Sentinel	Farofa	C	D-034	T24	D-T24-7-0	0	2019-12-17	09:14:00	2019-12-18	08:45:00	1411	0	50.2	30.8	6.2	30.2	0	0	0	502E06	23.1	27.1	24.7	25.5	4	98.3	100	99.4714	99.3	1.7	0	0	0	0	0	0	0	0	0	0	0	0	0	0	0	N
Ducke	Wet	December	BG-Sentinel	Farofa	C	D-034	T24	D-T24-7-10	10	2019-12-17	09:13:00	2019-12-18	08:44:00	1411	0	50.2	30.8	6.2	30.2	0	0	0	502D3E	23.6	27.6	25.3128	26.1	4	100	100	100	100	0	0	0	0	0	0	0	0	0	0	0	0	0	0	0	0	N
Ducke	Wet	December	BG-Sentinel	Farofa	C	D-034	T21	D-T21-8-0	0	2019-12-19	09:01:00	2019-12-20	08:33:00	1412	18.6	49.8	32	0.8	10.2	4.4	0	4.4	5035B1	23.6	27.1	25.1426	25.9	3.5	95.4	100	99.3234	98.7	4.6	0	0	0	0	0	0	0	0	0	0	0	0	0	0	0	N
Ducke	Wet	December	BG-Sentinel	Farofa	C	D-034	T22	D-T22-8-0	0	2019-12-19	09:11:00	2019-12-20	08:42:00	1411	18.6	49.8	32	0.8	10.2	4.4	0	4.4	502E06	24.1	27.6	25.4936	26.4	3.5	96.2	100	99.1447	98.3	3.8	0	0	0	0	0	0	0	0	0	0	0	0	0	0	0	N
Ducke	Wet	December	BG-Sentinel	Farofa	C	D-034	T22	D-T22-8-15	15	2019-12-19	09:08:00	2019-12-20	08:46:00	1418	18.6	49.8	32	0.8	10.2	4.4	0	4.4	503635	23.7	29.2	25.4872	26.7	5.5	83.5	100	97.0213	94.2	16.5	0	0	0	0	0	0	0	0	0	0	0	0	0	0	0	N
Ducke	Wet	December	BG-Sentinel	Farofa	C	D-034	T23	D-T23-8-10	10	2019-12-19	09:15:00	2019-12-20	08:50:00	1415	18.6	49.8	32	0.8	10.2	4.4	0	4.4	501074	23.1	28.6	25.0894	26.2	5.5	85.7	100	98.083	96.3	14.3	0	0	0	0	0	0	0	0	0	0	0	0	0	0	0	N
Ducke	Wet	January	BG-Sentinel	Sol	B	D-033	T11	D-T11-8-15	15	2020-01-07	09:39:00	2020-01-08	10:03:00	1464	0	0	23	56	50.2	0	0	0	5014DE	23.1	36.1	26.6918	28.6	13	59.4	100	88.9776	80.8	40.6	0	0	0	0	0	0	0	0	0	0	0	0	0	0	0	N
Ducke	Wet	January	BG-Sentinel	Farofa	C	D-034	T21	D-T21-8-10	10	2020-01-07	08:59:00	2020-01-08	09:50:00	1491	0	0	23	56	50.2	0	0	0	502E06	23.6	32.6	26.79	28.6	9	63.1	100	89.508	81.2	36.9	0	0	0	0	0	0	0	0	0	0	0	0	0	0	0	N
Ducke	Wet	January	BG-Sentinel	Farofa	C	D-034	T22	D-T22-8-10	10	2020-01-07	09:03:00	2020-01-08	09:52:00	1489	0	0	23	56	50.2	0	0	0	503306	23.6	33.1	27.0796	29	9.5	63.8	100	89.3265	80	36.2	0	0	0	0	0	0	0	0	0	0	0	0	0	0	0	N
Ducke	Wet	January	BG-Sentinel	Farofa	C	D-034	T23	D-T23-8-0	0	2020-01-07	09:06:00	2020-01-08	09:55:00	1489	0	0	23	56	50.2	0	0	0	501342	23.6	30.6	25.9878	27.3	7	76.9	100	93.3714	88.3	23.1	0	0	0	0	0	0	0	0	0	0	0	0	0	0	0	N
Ducke	Wet	January	BG-Sentinel	Farofa	C	D-034	T23	D-T23-8-15	15	2020-01-07	09:07:00	2020-01-08	09:54:00	1487	0	0	23	56	50.2	0	0	0	502DE9	23.6	35.6	27.0388	29.2	12	54.7	100	88.151	78.6	45.3	0	0	0	0	0	0	0	0	0	0	0	0	0	0	0	N
Ducke	Wet	January	BG-Sentinel	Farofa	C	D-034	T21	D-T21-8-15	15	2020-01-09	08:45:00	2020-01-10	08:46:00	1441	0	0	11.8	66.4	49.8	0	0	0	502E06	23.6	30.1	26.0792	27.3	6.5	75.9	99.4	91.2438	86	23.5	0	0	0	0	0	0	0	0	0	0	0	0	0	0	0	N
Ducke	Wet	January	BG-Sentinel	Farofa	C	D-034	T21	D-T21-8-5	5	2020-01-09	09:00:00	2020-01-10	08:48:00	1428	0	0	11.8	66.4	49.8	0	0	0	4BD136	23.6	29.6	25.7702	27	6	80.3	100	92.8277	87.8	19.7	0	0	0	0	0	0	0	0	0	0	0	0	0	0	0	N
[truncated: 123 more columns]

## Sheet: DTT Defintions
Column heading	Definition
Location	Reserve name
Season	Wet or dry
Month	Month of collection
Coll_method	Collection method
Site_named	Collection site as named in the field and all corresponding notes (e.g. Chuva, Sol, Farofa)
Site_manuscript	Collection site as named in the manuscript (e.g. A, B, C)
Site_ID	Site ID
Tree_ID	Tree ID
Sample_ID	Unique sample ID
Trap_height_meters	Trap height in meters
Start_date	Date trapping started (dd/mm/yyyy)
Start_time	Time trapping started
End_date	Date trapping ended (dd/mm/yyyy)
End_time	Time trapping ended
Duration_mins	Trap duration in minutes
Total_rain	Total rain (in mm) during sampling period based on INMET weather station A101-Manaus
7d_rain_1wk_lag	7 day rainfall 1 week before the date of collection based on INMET data
7d_rain_2wk_lag	7 day rainfall 2 weeks before the date of collection based on INMET data
7d_rain_3wk_lag	7 day rainfall 3 weeks before the date of collection based on INMET data
7d_rain_4wk_lag	7 day rainfall 4 weeks before the date of collection based on INMET data
Early_rain	Early rain (08:00 - 13:00) (in mm) on the day the trap was set based on INMET weather station A101-Manaus
Late_rain	Late rain (14:00 - 17:00) (in mm) on the day the trap was set based on INMET weather station A101-Manaus
Daytime_rain	Daytime rain (08:00 - 17:00) (in mm) on the day the trap was set based on INMET weather station A101-Manaus
ibutton_ID	ibutton ID
Min_temp	Minimum temperature (°C) recorded by iButton during the sampling period
Max_temp	Maximum temperature (°C) recorded by iButton during the sampling period
Mean_temp	Mean temperature (°C) recorded by iButton during the sampling period
Daytime_mean_temp	Mean temperature (°C) recorded by iButton for all daytime hours (06:00 - 18:00) during the sampling period
Temp_range	Difference between minimum and maximum temperatures (°C) recorded by iButton during the sampling period
Min_humidity	Minimum relative humidity (%) recorded by iButton during the sampling period
Max_humidity	Maximum relative humidity (%) recorded by iButton during the sampling period
Mean_humidity	Mean relative humidity (%) recorded by iButton during the sampling period
Daytime_mean_humidity	Mean relative humidity (%) recorded by iButton for all daytime hours (06:00 - 18:00) during the sampling period
Humidity_range	Difference between minimum and maximum relative humidity (%) recorded by iButton during the sampling period
Tot_mos	Total number of mosquitoes (male and female combined)
Aedeomyia	Genus count data
Aedes	Genus count data
Anopheles	Genus count data
Coquillettidia	Genus count data
Culex	Genus count data
Haemagogus	Genus count data
Limatus	Genus count data
Mansonia	Genus count data
Orthopodomyia	Genus count data
Psorophora	Genus count data
Sabethes	Genus count data
Toxorhynchites	Genus count data
Trichoprosopon	Genus count data
Wyeomyia	Genus count data
Aedeomyia Y/N	Genus presence/absence data
Aedes Y/N	Genus presence/absence data
Anopheles Y/N	Genus presence/absence data
Coquillettidia Y/N	Genus presence/absence data
Culex Y/N	Genus presence/absence data
Haemagogus Y/N	Genus presence/absence data
Limatus Y/N	Genus presence/absence data
Mansonia Y/N	Genus presence/absence data
Orthopodomyia Y/N	Genus presence/absence data
Psorophora Y/N	Genus presence/absence data
Sabethes Y/N	Genus presence/absence data
Toxorhynchites Y/N	Genus presence/absence data
Trichoprosopon Y/N	Genus presence/absence data
Wyeomyia Y/N	Genus presence/absence data
Genus, subgenus and species names are given below (where known) for species count data:
Ad_(Ady)_squamipennis	Aedeomyia (Aedeomyia) squamipennis
Ae_(Och)_scapularis	Aedes (Ochlerotatus) scapularis
Ae_(Pro)_argyrothorax	Aedes (Protomacleaya) argyrothorax
An_(Ste)_nimbus	Anopheles (Stethomyia) nimbus
Cq_(Rhy)_juxtamansonia	Coquillettidia (Rhynchotaenia) juxtamansonia
Cx_(Car)_anduzei	Culex (Carrollia) anduzei
Cx_(Car)_bonnei	Culex (Carrollia) bonnei
Cx_(Car)_sp	Culex (Carrollia) sp. (unidentified species)
Cx_(Car)_urichii	Culex (Carrollia) urichii
Cx_(Cux)_coronator	Culex (Culex) coronator
Cx_(Cux)_sp	Culex (Culex) sp. (unidentified species)
Cx_(Mel)_dunni	Culex (Melanoconion) dunni
Cx_(Mel)_sp	Culex (Melanoconion) sp. (unidentified species)
Hg_(Con)_leucocelaenus	Haemagogus (Conopostegus) leucocelaenus
Hg_(Con)_sp	Haemagogus (Conopostegus) sp. (unidentified species)
Hg_(Hag)_baresi	Haemagogus (Haemagogus) baresi
Hg_(Hag)_janthinomys	Haemagogus (Haemagogus) janthinomys
Hg_(Hag)_sp	Haemagogus (Haemagogus) sp. (unidentified species)
Hg_sp	Hameagogus sp. (unidentified species)
Li_asulleptus	Limatus asulleptus
Li_durhamii	Limatus durhamii
Li_flavisetosus	Limatus flavisetosus
Li_pseudomethysticus	Limatus pseudomethysticus
Li_sp	Limatus sp. (unidentified species)
Ma_(Man)_pseudotitillans	Mansonia (Mansonia) pseudotitillans
Ma_(Man)_sp	Mansonia (Mansonia) sp. (unidentified species)
Ma_(Man)_titillans	Mansonia (Mansonia) titillans
Or_fascipes	Orthopodomyia fascipes
Or_sp	Orthopodomyia sp. (unidentified species)
Ps_(Jan)_albigenu	Psorophora (Janthinosoma) albigenu
Ps_(Jan)_albipes	Psorophora (Janthinosoma) albipes
Ps_(Jan)_amazonica	Psorophora (Janthinosoma) amazonica
Ps_(Jan)_sp	Psorophora (Janthinosoma) sp. (unidentified species)
Ps_sp	Psorophora sp. (unidentified species)
Sa_(Sab)_albiprivus	Sabethes (Sabethes) albiprivus
Sa_(Sab)_amazonicus	Sabethes (Sabethes) amazonicus
Sa_(Sab)_batesi	Sabethes (Sabethes) batesi
Sa_(Sab)_belisarioi	Sabethes (Sabethes) belisarioi
Sa_(Sab)_bipartipes	Sabethes (Sabethes) bipartipes
Sa_(Sab)_purpureus	Sabethes (Sabethes) purpureus
Sa_(Sab)_quasicyaneus	Sabethes (Sabethes) quasicyaneus
Sa_(Sab)_tarsopus	Sabethes (Sabethes) tarsopus
Sa_(Sab)_sp	Sabethes (Sabethes) sp. (unidentified species)
Sa_(Sbo)_chloropterus	Sabethes (Sabethoides) chloropterus
Sa_(Sbo)_glaucodaemon	Sabethes (Sabethoides) glaucodaemon
Sa_(Sbo)_tridentatus	Sabethes (Sabethoides) tridentatus
Sa_(Sbo)_sp	Sabethes (Sabethoides) sp. (unidentified species)
Sa_sp	Sabethes sp. (unidentified species)
Tx_sp	Toxorhynchites sp. (unidentified species)
Tr_digitatum	Trichoprosopon digitatum
Tr_sp	Trichoprosopon sp. (unidentified species)
Wy_(Den)_kerri	Wyeomyia (Dendromyia) kerri
Wy_(Pho)_sp	Wyeomyia (Phoniomya) sp. (unidentified species)
Wy_(Tra)_aporonoma	Wyeomyia (Triamyia) aporonoma
Wy_sp	Wyeomyia sp. (unidentified species)
Ad_(Ady)_squamipennis Y/N	Species presence/absence data
Ae_(Och)_scapularis Y/N	Species presence/absence data
Ae_(Pro)_argyrothorax Y/N	Species presence/absence data
An_(Ste)_nimbus Y/N	Species presence/absence data
Cq_(Rhy)_juxtamansonia Y/N	Species presence/absence data
Cx_(Car)_anduzei Y/N	Species presence/absence data
Cx_(Car)_bonnei Y/N	Species presence/absence data
Cx_(Car)_sp Y/N	Species presence/absence data
Cx_(Car)_urichii Y/N	Species presence/absence data
Cx_(Cux)_coronator Y/N	Species presence/absence data
Cx_(Cux)_sp Y/N	Species presence/absence data
Cx_(Mel)_dunni Y/N	Species presence/absence data
Cx_(Mel)_sp Y/N	Species presence/absence data
Hg_(Con)_leucocelaenus Y/N	Species presence/absence data
Hg_(Con)_sp Y/N	Species presence/absence data
Hg_(Hag)_baresi Y/N	Species presence/absence data
Hg_(Hag)_janthinomys Y/N	Species presence/absence data
Hg_(Hag)_sp Y/N	Species presence/absence data
Hg_sp Y/N	Species presence/absence data
Li_asulleptus Y/N	Species presence/absence data
Li_durhamii Y/N	Species presence/absence data
Li_flavisetosus Y/N	Species presence/absence data
Li_pseudomethysticus Y/N	Species presence/absence data
Li_sp Y/N	Species presence/absence data
Ma_(Man)_pseudotitillans Y/N	Species presence/absence data
Ma_(Man)_sp Y/N	Species presence/absence data
Ma_(Man)_titillans Y/N	Species presence/absence data
Or_fascipes Y/N	Species presence/absence data
Or_sp Y/N	Species presence/absence data
Ps_(Jan)_albigenu Y/N	Species presence/absence data
Ps_(Jan)_albipes Y/N	Species presence/absence data
Ps_(Jan)_amazonica Y/N	Species presence/absence data
Ps_(Jan)_sp Y/N	Species presence/absence data
Ps_sp Y/N	Species presence/absence data
Sa_(Sab)_albiprivus Y/N	Species presence/absence data
Sa_(Sab)_amazonicus Y/N	Species presence/absence data
Sa_(Sab)_batesi Y/N	Species presence/absence data
Sa_(Sab)_belisarioi Y/N	Species presence/absence data
Sa_(Sab)_bipartipes Y/N	Species presence/absence data
Sa_(Sab)_purpureus Y/N	Species presence/absence data
Sa_(Sab)_quasicyaneus Y/N	Species presence/absence data
Sa_(Sab)_tarsopus Y/N	Species presence/absence data
Sa_(Sab)_sp Y/N	Species presence/absence data
Sa_(Sbo)_chloropterus Y/N	Species presence/absence data
Sa_(Sbo)_glaucodaemon Y/N	Species presence/absence data
Sa_(Sbo)_tridentatus Y/N	Species presence/absence data
Sa_(Sbo)_sp Y/N	Species presence/absence data
Sa_sp Y/N	Species presence/absence data
Tx_sp Y/N	Species presence/absence data
Tr_digitatum Y/N	Species presence/absence data
Tr_sp Y/N	Species presence/absence data
Wy_(Den)_kerri Y/N	Species presence/absence data
Wy_(Pho)_sp Y/N	Species presence/absence data
Wy_(Tra)_aporonoma Y/N	Species presence/absence data
Wy_sp Y/N	Species presence/absence data

## Sheet: Means and SWI
Site_manuscript	Trap_height_metres	No_collections	Tot_mos	Tot_gen	Shannon-Wiener_index_genera	Aedeomyia	Aedes	Anopheles	Coquillettidia	Culex	Haemagogus	Limatus	Mansonia	Orthopodomyia	Psorophora	Sabethes	Trichoprosopon	Wyeomyia	Aedeomyia_Mean	Aedes_Mean	Anopheles_Mean	Coquillettidia_Mean	Culex_Mean	Haemagogus_Mean	Limatus_Mean	Mansonia_Mean	Orthopodomyia_Mean	Psorophora_Mean	Sabethes_Mean	Trichoprosopon_Mean	Wyeomyia_Mean	Tot_spp	Shannon-Wiener_index_species	Ad_(Ady)_squamipennis	Ae_(Och)_scapularis	Ae_(Pro)_argyrothorax	An_(Ste)_nimbus	Cq_(Rhy)_juxtamansonia	Cx_(Car)_anduzei	Cx_(Car)_bonnei	Cx_(Car)_urichii	Cx_(Cux)_coronator	Cx_(Mel)_dunni	Hg_(Con)_leucocelaenus	Hg_(Hag)_baresi	Hg_(Hag)_janthinomys	Li_asulleptus	Li_durhamii	Li_flavisetosus
A	0	31	98	9	1.10609	0	0	1	0	2	3	11	0	2	70	1	4	4	0	0	0.0322581	0	0.0645161	0.0967742	0.354839	0	0.0645161	2.25806	0.0322581	0.129032	0.129032	14	1.7462	0	0	0	1	0	0	1	1	0	0	2	0	1	0	0	8
A	5	31	97	5	0.864292	0	0	0	0	3	12	0	0	5	73	4	0	0	0	0	0	0	0.0967742	0.387097	0	0	0.16129	2.35484	0.129032	0	0	10	1.40455	0	0	0	0	0	0	3	0	0	0	0	1	11	0	0	0
A	10	31	46	6	1.40433	0	0	0	0	3	12	0	0	1	18	11	0	1	0	0	0	0	0.0967742	0.387097	0	0	0.0322581	0.580645	0.354839	0	0.0322581	10	1.67943	0	0	0	0	0	3	0	0	0	0	0	0	12	0	0	0
A	15	31	55	5	1.24091	0	0	0	0	5	12	0	1	0	29	8	0	0	0	0	0	0	0.16129	0.387097	0	0.0322581	0	0.935484	0.258065	0	0	12	1.94027	0	0	0	0	0	3	0	2	0	0	0	0	12	0	0	0
B	0	31	160	6	0.383438	0	4	0	0	2	2	0	0	2	148	0	2	0	0	0.129032	0	0	0.0645161	0.0645161	0	0	0.0645161	4.77419	0	0.0645161	0	9	0.670166	0	2	2	0	0	0	0	0	1	1	1	0	1	0	0	0
B	5	31	115	6	0.849693	0	0	0	0	6	15	0	1	1	87	5	0	0	0	0	0	0	0.193548	0.483871	0	0.0322581	0.0322581	2.80645	0.16129	0	0	12	1.29732	0	0	0	0	0	4	0	1	1	0	0	0	15	0	0	0
B	10	31	81	5	0.691903	1	0	0	0	1	4	0	0	0	65	10	0	0	0.0322581	0	0	0	0.0322581	0.129032	0	0	0	2.09677	0.322581	0	0	11	1.00068	1	0	0	0	0	0	0	0	1	0	0	0	4	0	0	0
B	15	31	102	8	0.946449	2	0	0	0	3	5	0	0	1	76	13	1	1	0.0645161	0	0	0	0.0967742	0.16129	0	0	0.0322581	2.45161	0.419355	0.0322581	0.0322581	17	1.4817	2	0	0	0	0	2	0	1	0	0	0	0	5	0	0	0
C	0	31	507	6	0.198094	0	0	0	0	0	2	3	0	5	490	2	5	0	0	0	0	0	0	0.0645161	0.0967742	0	0.16129	15.8065	0.0645161	0.16129	0	11	0.404111	0	0	0	0	0	0	0	0	0	0	0	0	2	1	1	1
C	5	31	64	4	0.918751	0	0	0	0	0	16	1	0	0	41	6	0	0	0	0	0	0	0	0.516129	0.0322581	0	0	1.32258	0.193548	0	0	6	1.11955	0	0	0	0	0	0	0	0	0	0	0	0	16	0	0	1
C	10	31	109	7	0.844249	1	0	0	0	1	16	1	0	1	82	7	0	0	0.0322581	0	0	0	0.0322581	0.516129	0.0322581	0	0.0322581	2.64516	0.225806	0	0	10	1.10366	1	0	0	0	0	1	0	0	0	0	0	0	16	1	0	0
C	15	31	45	5	1.15404	0	0	0	1	0	8	0	0	2	26	8	0	0	0	0	0	0.0322581	0	0.258065	0	0	0.0645161	0.83871	0.258065	0	0	9	1.37091	0	0	0	0	1	0	0	0	0	0	0	0	8	0	0	0
[truncated: 58 more columns]

## Sheet: Trees by Species
Site_manuscript	Tree_ID	S_coordinate	W_coordinate	Family	Genus	Species	Common_name	Circumference_cm	Diameter_cm	Number_collections	Haemagogus	Psorophora	Sabethes	Hg_(Hag)_janthinomys	Ps_(Jan)_amazonica	Sa_(Sbo)_chloropterus	Haemagogus_Mean	Psorophora_Mean	Sabethes_Mean	Hg_(Hag)_janthinomys_Mean	Ps_(Jan)_amazonica_Mean	Sa_(Sbo)_chloropterus_Mean
A	T3	-2.93765	-59.9766	Elaeocarpaceae	Sloanea	guianensis	Urucurana	95	30.2548	28	6	87	3	5	12	0	0.214286	3.10714	0.107143	0.178571	0.428571	0
A	T5	-2.93779	-59.9764	Melastomataceae	Mouriri	angulicosta	Muiraúba	211	67.1975	28	14	117	9	13	81	3	0.5	4.17857	0.321429	0.464286	2.89286	0.107143
A	T6	-2.93789	-59.9767	Lecythidaceae	Eschweilera	pedicellata	Castanha vermelha	155	49.3631	28	15	31	9	13	17	3	0.535714	1.10714	0.321429	0.464286	0.607143	0.107143
A	T7	-2.93794	-59.9765	Sapotaceae	Pouteria	cladantha	Abiurana	165.5	52.707	28	9	50	13	4	38	2	0.321429	1.78571	0.464286	0.142857	1.35714	0.0714286
A	T8	-2.93771	-59.9767	Lecythidaceae	Eschweilera	coriacea	Matamatá-branco	312	99.3631	12	2	9	4	1	9	1	0.166667	0.75	0.333333	0.0833333	0.75	0.0833333
B	T11	-2.92559	-59.9656	Apocynaceae	Geissospermum	argenteum	Acariquara-branca	165	52.5478	32	3	108	6	2	90	1	0.09375	3.375	0.1875	0.0625	2.8125	0.03125
B	T12	-2.9256	-59.9661	Lecythidaceae	Eschweilera	pseudodecolorans	Ripeiro	284	90.4459	32	9	113	16	7	108	0	0.28125	3.53125	0.5	0.21875	3.375	0
B	T13	-2.92531	-59.9658	Fabaceae	Dipteryx	polyphylla	Cumarurana	215	68.4713	32	15	118	23	8	96	5	0.46875	3.6875	0.71875	0.25	3	0.15625
B	T14	-2.92516	-59.9659	Lecythidaceae	Eschweilera	truncata	Matamatá	236	75.1592	28	11	76	13	8	64	1	0.392857	2.71429	0.464286	0.285714	2.28571	0.0357143
C	T21	-2.92533	-59.9705	Lecythidaceae	Corythophora	alta	Ripeiro vermelho	238	75.7962	32	8	96	5	6	95	3	0.25	3	0.15625	0.1875	2.96875	0.09375
C	T22	-2.92532	-59.9704	Sapotaceae	Micropholis	guyanensis	Risadinha	146	46.4968	32	9	70	7	8	61	0	0.28125	2.1875	0.21875	0.25	1.90625	0
C	T23	-2.92529	-59.9706	Fabaceae	Pseudopiptadenia	psilostachya	Faveira-folha-fina	110	35.0318	32	17	207	12	16	206	5	0.53125	6.46875	0.375	0.5	6.4375	0.15625
C	T24	-2.9251	-59.9703	Chrysobalanaceae	Licania	rodriguesii	Pajurazinho	216	68.7898	28	14	325	13	12	275	2	0.5	11.6071	0.464286	0.428571	9.82143	0.0714286
